# Supplementary material for: 1-[3-(4-Chloro­phen­yl)isoquinolin-1-yl]-3,5-diethyl-1H-pyrazole
Source: Acta Crystallogr Sect E Struct Rep Online. 2010 Jan 16;66(Pt 2):o370. doi: 10.1107/S1600536809055731 (PMC2979906; doi:10.1107/S1600536809055731)
Supplement: Supplementary file 1 [file e-66-0o370-sup1.cif]

##############################################################################
###                                                                        ###
###        Electronic paper (Acta Crystallographica Section E)             ###
###                                                                        ###
##############################################################################
#                                                                            #
# This CIF contains the data in a paper accepted for publication in Acta     #
# Crystallographica Section E. It conforms to the requirements of Notes      #
# for Authors for Section E, and has been peer reviewed under the auspices   #
# of the IUCr Commission on Journals.                                        #
#                                                                            #
# Full details of the Crystallographic Information File format               #
# are given in the paper "The Crystallographic Information File (CIF):       #
# a New Standard Archive File for Crystallography" by S. R. Hall, F. H.      #
# Allen and I. D. Brown [Acta Cryst. (1991), A47, 655-685].                  #
#                                                                            #
# The current version of the core CIF dictionary is obtainable from          #
# ftp://ftp.iucr.org/pub/cif_core.dic. The current version number is 2.4.    #
#                                                                            #
# Software is freely available for graphical display of the structure(s) in  #
# this CIF.  For information consult the CIF home page http://www.iucr.org/  #
# cif/home.html                                                              #
#                                                                            #
# This file may be used for bona fide research purposes within the           #
# scientific community so long as proper attribution is given to the journal # 
# article from which it was obtained.                                        #
#                                                                            #
##############################################################################
                                             
data_global
_audit_creation_method     SHELXL-97
_journal_date_recd_electronic     2009-12-28
_journal_date_accepted     2009-12-30
_journal_name_full     'Acta Crystallographica, Section E'
_journal_year     2010
_journal_volume     66
_journal_issue      2
_journal_page_first     o370
_journal_page_last     o370
_journal_paper_category     QO
_journal_coeditor_code     BT5161
_publ_contact_author
;
     Dr. Seik Weng Ng
     Department of Chemistry
     University of Malaya
     50603 Kuala Lumpur
     Malaysia
;
_publ_contact_author_email     seikweng@um.edu.my
_publ_contact_author_fax     '03 7967 4193'
_publ_contact_author_phone     '03 7967 6778'
_publ_section_title
;
1-[3-(4-Chlorophenyl)isoquinolin-1-yl]-3,5-diethyl-1<i>H</i>-pyrazole
;
loop_
    _publ_author_name
    _publ_author_address
    'Khan, F. Nawaz'
;
Chemistry Division
School of Science and Humanities
VIT University
Vellore 632 014, Tamil Nadu
India
;
    'Manivel, P.'
;
Chemistry Division
School of Advanced Sciences
VIT University
Vellore 632 014, Tamil Nadu
India
;
    'Prabakaran, K.'
;
Chemistry Division
School of Advanced Sciences
VIT University
Vellore 632 014, Tamil Nadu
India
;
    'Hathwar, Venkatesha R.'
;
Solid State and Structural Chemistry Unit
Indian Institute of Science
Bangalore 560 012, Karnataka
India
;
    'Ng, Seik Weng'
;
Department of Chemistry
University of Malaya
50603 Kuala Lumpur
Malaysia
;
_publ_section_synopsis     .
data_I
_audit_creation_method     SHELXL-97
_chemical_name_systematic
;
1-[3-(4-Chlorophenyl)isoquinolin-1-yl]-3,5-diethyl-1<i>H</i>-pyrazole
;
_chemical_name_common     ?
_chemical_formula_moiety     'C22 H20 Cl N3'
_chemical_formula_sum     'C22 H20 Cl N3'
_chemical_formula_iupac     'C22 H20 Cl N3'
_chemical_formula_weight     361.86
_chemical_melting_point     ?
_symmetry_cell_setting     Monoclinic
_symmetry_space_group_name_H-M     'P 21/n'
_symmetry_space_group_name_Hall     '-P 2yn'
loop_
    _symmetry_equiv_pos_as_xyz
    'x, y, z'
    '-x+1/2, y+1/2, -z+1/2'
    '-x, -y, -z'
    'x-1/2, -y-1/2, z-1/2'
_cell_length_a     8.4484(6)
_cell_length_b     15.0386(12)
_cell_length_c     15.4894(11)
_cell_angle_alpha     90.00
_cell_angle_beta     96.7630(10)
_cell_angle_gamma     90.00
_cell_volume     1954.3(3)
_cell_formula_units_Z     4
_cell_measurement_reflns_used     2329
_cell_measurement_theta_min     2.6
_cell_measurement_theta_max     20.1
_cell_measurement_temperature     290(2)
_exptl_crystal_description     Block
_exptl_crystal_colour     Colorless
_exptl_crystal_size_max     0.25
_exptl_crystal_size_mid     0.18
_exptl_crystal_size_min     0.15
_exptl_crystal_density_diffrn     1.230
_exptl_crystal_density_meas     ?
_exptl_crystal_density_method     'not measured'
_exptl_crystal_F_000     760
_exptl_absorpt_coefficient_mu     0.205
_exptl_absorpt_correction_type     Multi-scan
_exptl_absorpt_process_details     '(SADABS; Sheldrick, 1996)'
_exptl_absorpt_correction_T_min     0.9505
_exptl_absorpt_correction_T_max     0.9699
_diffrn_ambient_temperature     290(2)
_diffrn_radiation_type     MoK\a
_diffrn_radiation_wavelength     0.71073
_diffrn_radiation_source     'fine-focus sealed tube'
_diffrn_radiation_monochromator     graphite
_diffrn_measurement_device_type     'Bruker SMART area-detector diffractometer'
_diffrn_measurement_method     '\f and \w scans'
_diffrn_detector_area_resol_mean     ?
_diffrn_reflns_number     14613
_diffrn_reflns_av_R_equivalents     0.0400
_diffrn_reflns_av_sigmaI/netI     0.0385
_diffrn_reflns_theta_min     1.89
_diffrn_reflns_theta_max     25.68
_diffrn_reflns_theta_full     25.68
_diffrn_measured_fraction_theta_max     0.997
_diffrn_measured_fraction_theta_full     0.997
_diffrn_reflns_limit_h_min     -10
_diffrn_reflns_limit_h_max     9
_diffrn_reflns_limit_k_min     -18
_diffrn_reflns_limit_k_max     18
_diffrn_reflns_limit_l_min     -18
_diffrn_reflns_limit_l_max     18
_diffrn_standards_number     0
_diffrn_standards_interval_count     0
_diffrn_standards_interval_time     0
_diffrn_standards_decay_%     0
_reflns_number_total     3703
_reflns_number_gt     2235
_reflns_threshold_expression     I>2\s(I)
_refine_ls_structure_factor_coef     Fsqd
_refine_ls_matrix_type     full
_refine_ls_R_factor_all     0.1079
_refine_ls_R_factor_gt     0.0615
_refine_ls_wR_factor_gt     0.1491
_refine_ls_wR_factor_ref     0.1773
_refine_ls_goodness_of_fit_ref     1.033
_refine_ls_restrained_S_all     1.033
_refine_ls_number_reflns     3703
_refine_ls_number_parameters     235
_refine_ls_number_restraints     0
_refine_ls_hydrogen_treatment     constr
_refine_ls_weighting_scheme     calc
_refine_ls_weighting_details
         'calc w=1/[\s^2^(Fo^2^)+(0.0810P)^2^+0.4577P] where P=(Fo^2^+2Fc^2^)/3'
_atom_sites_solution_hydrogens     geom
_atom_sites_solution_primary     direct
_atom_sites_solution_secondary     difmap
_refine_ls_shift/su_max     0.001
_refine_ls_shift/su_mean     0.001
_refine_diff_density_max     0.455
_refine_diff_density_min     -0.186
_refine_ls_extinction_method     none
_refine_ls_extinction_coef     ?
loop_
    _atom_type_symbol
    _atom_type_description
    _atom_type_scat_dispersion_real
    _atom_type_scat_dispersion_imag
    _atom_type_scat_source
    'C' 'C' 0.0033 0.0016
                         'International Tables Vol C Tables 4.2.6.8 and 6.1.1.4'
    'H' 'H' 0.0000 0.0000
                         'International Tables Vol C Tables 4.2.6.8 and 6.1.1.4'
    'N' 'N' 0.0061 0.0033
                         'International Tables Vol C Tables 4.2.6.8 and 6.1.1.4'
    'Cl' 'Cl' 0.1484 0.1585
                         'International Tables Vol C Tables 4.2.6.8 and 6.1.1.4'
_computing_data_collection     'SMART (Bruker, 2004)'
_computing_cell_refinement     'SAINT (Bruker, 2004)'
_computing_data_reduction     'SAINT (Bruker, 2004)'
_computing_structure_solution     'SHELXS97 (Sheldrick, 2008)'
_computing_structure_refinement     'SHELXL97 (Sheldrick, 2008)'
_computing_molecular_graphics     'X-SEED (Barbour, 2001)'
_computing_publication_material     'publCIF (Westrip, 2010)'
loop_
    _atom_site_type_symbol
    _atom_site_label
    _atom_site_fract_x
    _atom_site_fract_y
    _atom_site_fract_z
    _atom_site_U_iso_or_equiv
    _atom_site_adp_type
    _atom_site_calc_flag
    _atom_site_refinement_flags
    _atom_site_occupancy
    _atom_site_disorder_assembly
    _atom_site_disorder_group
    Cl Cl1 0.04502(15) 0.45817(9) 0.90130(7) 0.1233(5) Uani d . 1 . .
    N N1 0.3419(2) 0.36347(13) 0.53000(14) 0.0507(5) Uani d . 1 . .
    N N2 0.3322(3) 0.30349(14) 0.39224(14) 0.0567(6) Uani d . 1 . .
    N N3 0.3354(3) 0.34178(16) 0.31188(16) 0.0691(7) Uani d . 1 . .
    C C1 0.4218(3) 0.34365(16) 0.46595(17) 0.0508(6) Uani d . 1 . .
    C C2 0.5882(3) 0.35802(16) 0.46517(18) 0.0539(7) Uani d . 1 . .
    C C3 0.6777(4) 0.3266(2) 0.4002(2) 0.0708(8) Uani d . 1 . .
    H H3 0.6272 0.2958 0.3526 0.085 Uiso calc R 1 . .
    C C4 0.8377(4) 0.3411(2) 0.4069(3) 0.0842(10) Uani d . 1 . .
    H H4 0.8964 0.3191 0.3645 0.101 Uiso calc R 1 . .
    C C5 0.9138(4) 0.3887(2) 0.4766(3) 0.0838(10) Uani d . 1 . .
    H H5 1.0228 0.3992 0.4797 0.101 Uiso calc R 1 . .
    C C6 0.8312(3) 0.4201(2) 0.5405(2) 0.0740(9) Uani d . 1 . .
    H H6 0.8841 0.4519 0.5867 0.089 Uiso calc R 1 . .
    C C7 0.6650(3) 0.40456(16) 0.53719(19) 0.0561(7) Uani d . 1 . .
    C C8 0.5763(3) 0.42863(17) 0.60411(18) 0.0572(7) Uani d . 1 . .
    H H8 0.6246 0.4608 0.6513 0.069 Uiso calc R 1 . .
    C C9 0.4196(3) 0.40544(16) 0.60104(16) 0.0497(6) Uani d . 1 . .
    C C10 0.3237(3) 0.42168(17) 0.67334(17) 0.0527(7) Uani d . 1 . .
    C C11 0.3598(4) 0.48974(19) 0.73263(18) 0.0660(8) Uani d . 1 . .
    H H11 0.4439 0.5280 0.7257 0.079 Uiso calc R 1 . .
    C C12 0.2736(4) 0.5017(2) 0.8014(2) 0.0806(9) Uani d . 1 . .
    H H12 0.2991 0.5477 0.8408 0.097 Uiso calc R 1 . .
    C C13 0.1495(4) 0.4454(2) 0.8118(2) 0.0756(9) Uani d . 1 . .
    C C14 0.1079(4) 0.3787(2) 0.7535(2) 0.0753(9) Uani d . 1 . .
    H H14 0.0224 0.3415 0.7603 0.090 Uiso calc R 1 . .
    C C15 0.1948(3) 0.3675(2) 0.68431(19) 0.0654(8) Uani d . 1 . .
    H H15 0.1664 0.3226 0.6442 0.078 Uiso calc R 1 . .
    C C16 0.3239(8) 0.3364(4) 0.1205(3) 0.170(2) Uani d . 1 . .
    H H16A 0.2865 0.3496 0.0609 0.254 Uiso calc R 1 . .
    H H16B 0.3950 0.2865 0.1229 0.254 Uiso calc R 1 . .
    H H16C 0.3792 0.3871 0.1468 0.254 Uiso calc R 1 . .
    C C17 0.1949(6) 0.3162(3) 0.1649(2) 0.1121(14) Uani d . 1 . .
    H H17A 0.1385 0.2663 0.1361 0.135 Uiso calc R 1 . .
    H H17B 0.1227 0.3666 0.1599 0.135 Uiso calc R 1 . .
    C C18 0.2325(4) 0.2938(2) 0.25986(19) 0.0704(8) Uani d . 1 . .
    C C19 0.1668(4) 0.2265(2) 0.30509(19) 0.0678(8) Uani d . 1 . .
    H H19 0.0936 0.1841 0.2820 0.081 Uiso calc R 1 . .
    C C20 0.2294(3) 0.23392(18) 0.38943(19) 0.0580(7) Uani d . 1 . .
    C C21 0.2030(4) 0.1809(2) 0.4678(2) 0.0755(9) Uani d . 1 . .
    H H21A 0.3054 0.1626 0.4973 0.091 Uiso calc R 1 . .
    H H21B 0.1518 0.2183 0.5074 0.091 Uiso calc R 1 . .
    C C23 0.1027(5) 0.1005(3) 0.4464(3) 0.1153(15) Uani d . 1 . .
    H H23A 0.0896 0.0689 0.4989 0.173 Uiso calc R 1 . .
    H H23B 0.1538 0.0626 0.4082 0.173 Uiso calc R 1 . .
    H H23C 0.0002 0.1183 0.4183 0.173 Uiso calc R 1 . .
loop_
    _atom_site_aniso_label
    _atom_site_aniso_U_11
    _atom_site_aniso_U_22
    _atom_site_aniso_U_33
    _atom_site_aniso_U_12
    _atom_site_aniso_U_13
    _atom_site_aniso_U_23
    Cl1 0.1396(10) 0.1493(10) 0.0907(8) 0.0002(8) 0.0536(7) -0.0141(7)
    N1 0.0447(12) 0.0527(12) 0.0538(13) -0.0062(10) 0.0020(10) -0.0004(10)
    N2 0.0556(14) 0.0604(14) 0.0539(14) -0.0113(11) 0.0048(11) -0.0057(11)
    N3 0.0807(18) 0.0707(16) 0.0554(15) -0.0148(13) 0.0055(13) 0.0011(12)
    C1 0.0492(16) 0.0455(14) 0.0565(17) -0.0060(11) 0.0009(13) 0.0010(12)
    C2 0.0451(15) 0.0481(14) 0.0683(18) -0.0035(12) 0.0062(13) 0.0085(13)
    C3 0.063(2) 0.0708(19) 0.081(2) 0.0019(15) 0.0174(17) 0.0037(16)
    C4 0.061(2) 0.087(2) 0.109(3) 0.0079(17) 0.027(2) 0.010(2)
    C5 0.0443(18) 0.088(2) 0.120(3) -0.0014(17) 0.012(2) 0.027(2)
    C6 0.0460(17) 0.077(2) 0.095(2) -0.0096(15) -0.0072(17) 0.0142(18)
    C7 0.0455(15) 0.0492(15) 0.0711(18) -0.0055(12) -0.0042(14) 0.0141(13)
    C8 0.0540(17) 0.0527(15) 0.0609(17) -0.0079(13) -0.0097(14) 0.0028(13)
    C9 0.0480(16) 0.0459(14) 0.0523(16) -0.0046(12) -0.0064(12) 0.0045(12)
    C10 0.0516(16) 0.0515(15) 0.0523(15) 0.0029(12) -0.0049(12) 0.0064(12)
    C11 0.074(2) 0.0614(17) 0.0616(18) -0.0055(15) 0.0018(16) -0.0036(15)
    C12 0.098(3) 0.080(2) 0.062(2) -0.0021(19) 0.0049(18) -0.0152(17)
    C13 0.084(2) 0.087(2) 0.0566(19) 0.0108(19) 0.0129(16) 0.0040(17)
    C14 0.070(2) 0.084(2) 0.073(2) -0.0059(17) 0.0134(17) 0.0072(18)
    C15 0.0614(18) 0.0712(19) 0.0627(18) -0.0079(15) 0.0035(15) -0.0034(14)
    C16 0.183(6) 0.225(7) 0.097(4) -0.021(5) 0.000(4) 0.037(4)
    C17 0.162(4) 0.105(3) 0.071(3) -0.028(3) 0.020(3) -0.007(2)
    C18 0.078(2) 0.078(2) 0.0541(18) -0.0048(17) 0.0019(16) -0.0130(16)
    C19 0.0670(19) 0.0709(19) 0.065(2) -0.0160(15) 0.0042(15) -0.0193(16)
    C20 0.0536(16) 0.0571(16) 0.0639(18) -0.0119(13) 0.0100(13) -0.0113(14)
    C21 0.083(2) 0.0689(19) 0.076(2) -0.0276(16) 0.0127(17) -0.0040(16)
    C23 0.142(4) 0.096(3) 0.109(3) -0.060(3) 0.015(3) 0.001(2)
loop_
    _geom_bond_atom_site_label_1
    _geom_bond_atom_site_label_2
    _geom_bond_site_symmetry_2
    _geom_bond_distance
    _geom_bond_publ_flag
    Cl1 C13 . 1.739(3) ?
    N1 C1 . 1.299(3) ?
    N1 C9 . 1.368(3) ?
    N2 C20 . 1.357(3) ?
    N2 N3 . 1.375(3) ?
    N2 C1 . 1.428(3) ?
    N3 C18 . 1.327(4) ?
    C1 C2 . 1.424(4) ?
    C2 C7 . 1.409(4) ?
    C2 C3 . 1.410(4) ?
    C3 C4 . 1.361(4) ?
    C3 H3 . 0.9300 ?
    C4 C5 . 1.389(5) ?
    C4 H4 . 0.9300 ?
    C5 C6 . 1.361(4) ?
    C5 H5 . 0.9300 ?
    C6 C7 . 1.418(4) ?
    C6 H6 . 0.9300 ?
    C7 C8 . 1.396(4) ?
    C8 C9 . 1.364(4) ?
    C8 H8 . 0.9300 ?
    C9 C10 . 1.478(4) ?
    C10 C15 . 1.387(4) ?
    C10 C11 . 1.385(4) ?
    C11 C12 . 1.372(4) ?
    C11 H11 . 0.9300 ?
    C12 C13 . 1.372(5) ?
    C12 H12 . 0.9300 ?
    C13 C14 . 1.368(4) ?
    C14 C15 . 1.378(4) ?
    C14 H14 . 0.9300 ?
    C15 H15 . 0.9300 ?
    C16 C17 . 1.390(6) ?
    C16 H16A . 0.9600 ?
    C16 H16B . 0.9600 ?
    C16 H16C . 0.9600 ?
    C17 C18 . 1.505(5) ?
    C17 H17A . 0.9700 ?
    C17 H17B . 0.9700 ?
    C18 C19 . 1.384(4) ?
    C19 C20 . 1.355(4) ?
    C19 H19 . 0.9300 ?
    C20 C21 . 1.491(4) ?
    C21 C23 . 1.491(4) ?
    C21 H21A . 0.9700 ?
    C21 H21B . 0.9700 ?
    C23 H23A . 0.9600 ?
    C23 H23B . 0.9600 ?
    C23 H23C . 0.9600 ?
loop_
    _geom_angle_atom_site_label_1
    _geom_angle_atom_site_label_2
    _geom_angle_atom_site_label_3
    _geom_angle_site_symmetry_1
    _geom_angle_site_symmetry_3
    _geom_angle
    _geom_angle_publ_flag
    C1 N1 C9 . . 118.5(2) ?
    C20 N2 N3 . . 112.0(2) ?
    C20 N2 C1 . . 129.0(2) ?
    N3 N2 C1 . . 118.8(2) ?
    C18 N3 N2 . . 103.9(2) ?
    N1 C1 C2 . . 125.1(2) ?
    N1 C1 N2 . . 115.7(2) ?
    C2 C1 N2 . . 119.3(2) ?
    C7 C2 C3 . . 119.8(3) ?
    C7 C2 C1 . . 115.6(3) ?
    C3 C2 C1 . . 124.6(3) ?
    C4 C3 C2 . . 120.2(3) ?
    C4 C3 H3 . . 119.9 ?
    C2 C3 H3 . . 119.9 ?
    C3 C4 C5 . . 120.4(3) ?
    C3 C4 H4 . . 119.8 ?
    C5 C4 H4 . . 119.8 ?
    C6 C5 C4 . . 121.0(3) ?
    C6 C5 H5 . . 119.5 ?
    C4 C5 H5 . . 119.5 ?
    C5 C6 C7 . . 120.4(3) ?
    C5 C6 H6 . . 119.8 ?
    C7 C6 H6 . . 119.8 ?
    C8 C7 C2 . . 118.6(2) ?
    C8 C7 C6 . . 123.1(3) ?
    C2 C7 C6 . . 118.2(3) ?
    C9 C8 C7 . . 120.7(3) ?
    C9 C8 H8 . . 119.6 ?
    C7 C8 H8 . . 119.6 ?
    C8 C9 N1 . . 121.2(3) ?
    C8 C9 C10 . . 123.2(2) ?
    N1 C9 C10 . . 115.6(2) ?
    C15 C10 C11 . . 117.9(3) ?
    C15 C10 C9 . . 120.3(2) ?
    C11 C10 C9 . . 121.8(3) ?
    C12 C11 C10 . . 121.1(3) ?
    C12 C11 H11 . . 119.5 ?
    C10 C11 H11 . . 119.5 ?
    C11 C12 C13 . . 119.6(3) ?
    C11 C12 H12 . . 120.2 ?
    C13 C12 H12 . . 120.2 ?
    C14 C13 C12 . . 121.0(3) ?
    C14 C13 Cl1 . . 119.6(3) ?
    C12 C13 Cl1 . . 119.5(3) ?
    C13 C14 C15 . . 119.0(3) ?
    C13 C14 H14 . . 120.5 ?
    C15 C14 H14 . . 120.5 ?
    C14 C15 C10 . . 121.4(3) ?
    C14 C15 H15 . . 119.3 ?
    C10 C15 H15 . . 119.3 ?
    C17 C16 H16A . . 109.5 ?
    C17 C16 H16B . . 109.5 ?
    H16A C16 H16B . . 109.5 ?
    C17 C16 H16C . . 109.5 ?
    H16A C16 H16C . . 109.5 ?
    H16B C16 H16C . . 109.5 ?
    C16 C17 C18 . . 116.5(4) ?
    C16 C17 H17A . . 108.2 ?
    C18 C17 H17A . . 108.2 ?
    C16 C17 H17B . . 108.2 ?
    C18 C17 H17B . . 108.2 ?
    H17A C17 H17B . . 107.3 ?
    N3 C18 C19 . . 111.3(3) ?
    N3 C18 C17 . . 121.3(3) ?
    C19 C18 C17 . . 127.4(3) ?
    C20 C19 C18 . . 107.1(3) ?
    C20 C19 H19 . . 126.5 ?
    C18 C19 H19 . . 126.5 ?
    C19 C20 N2 . . 105.7(3) ?
    C19 C20 C21 . . 131.5(3) ?
    N2 C20 C21 . . 122.9(2) ?
    C23 C21 C20 . . 112.8(3) ?
    C23 C21 H21A . . 109.0 ?
    C20 C21 H21A . . 109.0 ?
    C23 C21 H21B . . 109.0 ?
    C20 C21 H21B . . 109.0 ?
    H21A C21 H21B . . 107.8 ?
    C21 C23 H23A . . 109.5 ?
    C21 C23 H23B . . 109.5 ?
    H23A C23 H23B . . 109.5 ?
    C21 C23 H23C . . 109.5 ?
    H23A C23 H23C . . 109.5 ?
    H23B C23 H23C . . 109.5 ?
loop_
    _geom_torsion_atom_site_label_1
    _geom_torsion_atom_site_label_2
    _geom_torsion_atom_site_label_3
    _geom_torsion_atom_site_label_4
    _geom_torsion_site_symmetry_1
    _geom_torsion_site_symmetry_2
    _geom_torsion_site_symmetry_3
    _geom_torsion_site_symmetry_4
    _geom_torsion
    _geom_torsion_publ_flag
    C20 N2 N3 C18 . . . . -0.2(3) ?
    C1 N2 N3 C18 . . . . -175.2(2) ?
    C9 N1 C1 C2 . . . . 3.5(4) ?
    C9 N1 C1 N2 . . . . -177.3(2) ?
    C20 N2 C1 N1 . . . . -49.0(4) ?
    N3 N2 C1 N1 . . . . 125.1(3) ?
    C20 N2 C1 C2 . . . . 130.3(3) ?
    N3 N2 C1 C2 . . . . -55.7(3) ?
    N1 C1 C2 C7 . . . . -5.9(4) ?
    N2 C1 C2 C7 . . . . 174.9(2) ?
    N1 C1 C2 C3 . . . . 171.8(3) ?
    N2 C1 C2 C3 . . . . -7.3(4) ?
    C7 C2 C3 C4 . . . . 0.0(4) ?
    C1 C2 C3 C4 . . . . -177.7(3) ?
    C2 C3 C4 C5 . . . . -1.4(5) ?
    C3 C4 C5 C6 . . . . 1.4(5) ?
    C4 C5 C6 C7 . . . . 0.2(5) ?
    C3 C2 C7 C8 . . . . -174.8(2) ?
    C1 C2 C7 C8 . . . . 3.0(3) ?
    C3 C2 C7 C6 . . . . 1.5(4) ?
    C1 C2 C7 C6 . . . . 179.3(2) ?
    C5 C6 C7 C8 . . . . 174.6(3) ?
    C5 C6 C7 C2 . . . . -1.6(4) ?
    C2 C7 C8 C9 . . . . 1.8(4) ?
    C6 C7 C8 C9 . . . . -174.3(2) ?
    C7 C8 C9 N1 . . . . -4.5(4) ?
    C7 C8 C9 C10 . . . . 174.2(2) ?
    C1 N1 C9 C8 . . . . 1.9(3) ?
    C1 N1 C9 C10 . . . . -176.9(2) ?
    C8 C9 C10 C15 . . . . -152.8(3) ?
    N1 C9 C10 C15 . . . . 26.0(3) ?
    C8 C9 C10 C11 . . . . 26.3(4) ?
    N1 C9 C10 C11 . . . . -154.9(2) ?
    C15 C10 C11 C12 . . . . 1.8(4) ?
    C9 C10 C11 C12 . . . . -177.3(3) ?
    C10 C11 C12 C13 . . . . 0.0(5) ?
    C11 C12 C13 C14 . . . . -1.5(5) ?
    C11 C12 C13 Cl1 . . . . 177.7(2) ?
    C12 C13 C14 C15 . . . . 1.3(5) ?
    Cl1 C13 C14 C15 . . . . -178.0(2) ?
    C13 C14 C15 C10 . . . . 0.6(5) ?
    C11 C10 C15 C14 . . . . -2.1(4) ?
    C9 C10 C15 C14 . . . . 177.0(3) ?
    N2 N3 C18 C19 . . . . -0.6(3) ?
    N2 N3 C18 C17 . . . . 177.6(3) ?
    C16 C17 C18 N3 . . . . 44.6(6) ?
    C16 C17 C18 C19 . . . . -137.5(5) ?
    N3 C18 C19 C20 . . . . 1.2(4) ?
    C17 C18 C19 C20 . . . . -176.8(3) ?
    C18 C19 C20 N2 . . . . -1.2(3) ?
    C18 C19 C20 C21 . . . . 179.6(3) ?
    N3 N2 C20 C19 . . . . 0.9(3) ?
    C1 N2 C20 C19 . . . . 175.3(3) ?
    N3 N2 C20 C21 . . . . -179.8(3) ?
    C1 N2 C20 C21 . . . . -5.4(4) ?
    C19 C20 C21 C23 . . . . 7.2(5) ?
    N2 C20 C21 C23 . . . . -171.8(3) ?
