# Supplementary material for: 1-[3-(4-Chloro­phen­yl)isoquinolin-1-yl]-3,5-diethyl-1H-pyrazole
Source: Acta Crystallogr Sect E Struct Rep Online. 2010 Jan 16;66(Pt 2):o370. doi: 10.1107/S1600536809055731 (PMC2979906; doi:10.1107/S1600536809055731)
Supplement: Supplementary file 2 [file e-66-0o370-Isup2.hkl]

# 
# h,k,l, Fc-squared, Fo-squared, sigma(Fo-squared) and status flag 
# 
data_I
_shelx_title '  P21/n' 
_shelx_refln_list_code          4 
_shelx_F_calc_maximum      157.83 
_exptl_crystal_F_000       760.00 
_reflns_d_resolution_high  0.8199 
 
loop_ 
 _symmetry_equiv_pos_as_xyz 
 'x, y, z' 
 '-x+1/2, y+1/2, -z+1/2' 
 '-x, -y, -z' 
 'x-1/2, -y-1/2, z-1/2' 
 
_cell_length_a     8.4484 
_cell_length_b    15.0386 
_cell_length_c    15.4894 
_cell_angle_alpha  90.000 
_cell_angle_beta   96.763 
_cell_angle_gamma  90.000 
 
_shelx_F_squared_multiplier     1.000 
 
loop_ 
 _refln_index_h 
 _refln_index_k 
 _refln_index_l 
 _refln_F_squared_calc 
 _refln_F_squared_meas 
 _refln_F_squared_sigma 
 _refln_observed_status 
   2   0   0     9260.19     9293.21    119.65 o 
   4   0   0     4604.16     4777.88     47.10 o 
   6   0   0      298.06      276.23     13.02 o 
   8   0   0      351.18      357.17     27.01 o 
  10   0   0        3.42       19.57     10.27 o 
   1   1   0      618.04      505.97      5.42 o 
   2   1   0      189.12      223.32      4.30 o 
   3   1   0     3682.38     3737.45     29.54 o 
   4   1   0        5.06        1.53      1.83 o 
   5   1   0       13.95       13.50      2.34 o 
   6   1   0      161.45      179.28      7.58 o 
   7   1   0        6.84        4.76      3.89 o 
   8   1   0       95.99       92.24      6.97 o 
   9   1   0       16.13       18.65      5.75 o 
  10   1   0       30.34       23.34      6.57 o 
   0   2   0       11.01        3.20      1.40 o 
   1   2   0     2174.87     2317.52     16.11 o 
   2   2   0     7500.48     7526.92     52.19 o 
   3   2   0        4.88        5.09      1.70 o 
   4   2   0       37.91       63.57      3.41 o 
   5   2   0       11.37        7.52      2.25 o 
   6   2   0       39.49       40.12      5.95 o 
   7   2   0       33.36       43.16      5.03 o 
   8   2   0        0.01       -5.11      3.41 o 
   9   2   0        6.54        7.09      5.48 o 
  10   2   0        0.05        8.11      6.17 o 
   1   3   0     5328.80     5247.42     37.32 o 
   2   3   0       23.95       23.48      1.76 o 
   3   3   0      290.57      294.28      4.78 o 
   4   3   0     1265.35     1253.87     15.19 o 
   5   3   0       16.93       13.01      2.59 o 
   6   3   0       11.48        6.34      2.89 o 
   7   3   0        0.12        2.15      3.45 o 
   8   3   0        2.64        0.82      4.87 o 
   9   3   0       55.85       63.33      7.90 o 
  10   3   0        4.41       13.52      6.31 o 
   0   4   0     9352.40     9891.94     85.61 o 
   1   4   0      467.66      425.07     13.53 o 
   2   4   0      131.74      144.83      3.49 o 
   3   4   0       61.06       39.52      2.24 o 
   4   4   0     1965.79     2011.93     21.04 o 
   5   4   0       79.05       72.08      4.07 o 
   6   4   0        1.17        1.75      2.66 o 
   7   4   0        5.34       -1.14      4.75 o 
   8   4   0      125.04      116.81      9.26 o 
   9   4   0        0.01       14.49      6.81 o 
   1   5   0       15.40        6.74      1.84 o 
   2   5   0     2579.87     2560.10     20.45 o 
   3   5   0     1002.32      991.40     11.08 o 
   4   5   0       45.06       50.49      2.76 o 
   5   5   0       72.55       74.43      4.29 o 
   6   5   0        4.50        3.20      2.79 o 
   7   5   0       14.75       23.60      6.72 o 
   8   5   0       48.44       59.55      7.69 o 
   9   5   0        1.33        5.56      5.18 o 
   0   6   0      784.51      818.50     13.83 o 
   1   6   0       17.23       20.71      2.48 o 
   2   6   0      709.46      653.53      8.82 o 
   3   6   0      243.00      258.16      5.56 o 
   4   6   0       11.09       15.14      2.18 o 
   5   6   0       86.59       88.36      4.81 o 
   6   6   0       39.83       46.21      5.28 o 
   7   6   0        2.01       -2.81      4.47 o 
   8   6   0        0.40       -7.01      4.76 o 
   9   6   0        3.03        0.84      6.66 o 
   1   7   0       20.54       19.63      2.96 o 
   2   7   0        2.76        1.40      1.40 o 
   3   7   0       15.19       17.92      2.29 o 
   4   7   0      187.81      180.19      6.09 o 
   5   7   0        8.98        5.36      3.55 o 
   6   7   0       88.25       90.16      6.68 o 
   7   7   0        1.74       -0.76      4.77 o 
   8   7   0        6.61       17.60      6.11 o 
   9   7   0        1.23        1.36      7.66 o 
   0   8   0      195.69      209.37      7.83 o 
   1   8   0      663.14      669.83     11.09 o 
   2   8   0       23.55       23.97      2.67 o 
   3   8   0      213.49      216.49      5.76 o 
   4   8   0        8.91        1.31      3.29 o 
   5   8   0       41.92       34.31      5.19 o 
   6   8   0      107.58      105.27      7.35 o 
   7   8   0       23.11       38.13      5.40 o 
   8   8   0       25.55       26.87     10.79 o 
   9   8   0        3.35       -1.98      6.60 o 
   1   9   0       51.19       46.59      3.39 o 
   2   9   0        6.17        2.38      2.35 o 
   3   9   0       31.32       23.60      3.77 o 
   4   9   0       40.69       39.02      5.09 o 
   5   9   0       42.65       53.36      5.94 o 
   6   9   0       25.06       31.35      5.17 o 
   7   9   0       45.92       46.21      6.24 o 
   8   9   0        7.16       12.51      7.76 o 
   0  10   0        1.72        0.98      3.71 o 
   1  10   0       65.56       59.78      3.97 o 
   2  10   0      134.37      149.78      5.60 o 
   3  10   0        2.34       -0.61      2.72 o 
   4  10   0        0.17        3.42      3.80 o 
   5  10   0       30.85       26.88      4.89 o 
   6  10   0        0.19       -4.57      5.46 o 
   7  10   0       12.69       15.28      8.75 o 
   8  10   0        0.03        3.45      6.48 o 
   1  11   0      195.38      188.15      6.51 o 
   2  11   0       26.04       24.11      3.96 o 
   3  11   0       48.33       44.62      5.53 o 
   4  11   0       41.20       47.50      5.67 o 
   5  11   0       10.53       11.32      5.31 o 
   6  11   0        4.06        0.24      4.17 o 
   7  11   0        1.39       -1.69      4.45 o 
   8  11   0        5.85       11.07      6.67 o 
   0  12   0      128.61      110.53      7.80 o 
   1  12   0        0.05       -4.17      3.26 o 
   2  12   0       60.85       60.40      5.25 o 
   3  12   0        1.48        6.71      5.16 o 
   4  12   0       24.00       25.85      6.95 o 
   5  12   0       31.81       30.45      5.71 o 
   6  12   0        5.33        9.21      4.60 o 
   7  12   0       10.51       10.52      7.89 o 
   1  13   0      258.47      259.08      9.35 o 
   2  13   0       21.16       21.37      4.59 o 
   3  13   0       21.92       20.02      4.12 o 
   4  13   0      101.27       90.08      9.61 o 
   5  13   0       21.22       15.25      5.34 o 
   6  13   0        0.11        4.75      5.14 o 
   7  13   0       17.17       20.72      5.17 o 
   0  14   0       56.45       68.53      9.05 o 
   1  14   0      133.16      132.93      7.24 o 
   2  14   0       16.06       21.34      4.37 o 
   3  14   0       63.68       60.18      6.71 o 
   4  14   0       10.26       16.64      5.02 o 
   5  14   0       37.49       41.33      8.68 o 
   6  14   0        0.33       -5.29      5.69 o 
   1  15   0        0.04        2.37      3.74 o 
   2  15   0       81.19       82.01      6.36 o 
   3  15   0        3.60        5.38      5.40 o 
   4  15   0       17.77       10.03      4.98 o 
   5  15   0        2.41        3.01      5.29 o 
   0  16   0        6.31       12.01      6.89 o 
   1  16   0       82.93       82.73      7.32 o 
   2  16   0        8.51       18.59      4.96 o 
   3  16   0       36.03       37.18      8.69 o 
   4  16   0        5.39        8.45      7.41 o 
   5  16   0       10.60       14.25      5.79 o 
   1  17   0       21.59       22.71      5.43 o 
   2  17   0        0.10        4.33      5.13 o 
   3  17   0        2.33       -8.40     10.16 o 
   0  18   0        5.63        1.68      8.36 o 
   1  18   0        3.31        6.90      4.93 o 
  -9   0   1       57.83       49.97      9.19 o 
  -7   0   1        1.55        1.31      4.93 o 
  -5   0   1      157.65      152.76      5.47 o 
  -3   0   1     1227.26     1355.05     16.36 o 
  -1   0   1     7311.42     8487.90     89.69 o 
   1   0   1     7209.68     8199.49     84.33 o 
   3   0   1     1800.31     1803.20     21.31 o 
   5   0   1      148.71      219.09      7.28 o 
   7   0   1        3.97       -2.44      4.88 o 
   9   0   1      104.91       97.43     10.83 o 
 -10   1   1        0.04       -2.30      8.30 o 
  -9   1   1        5.77       15.05      5.49 o 
  -8   1   1       66.35       55.15      5.89 o 
  -7   1   1       12.76       16.04      4.10 o 
  -6   1   1       52.16       52.05      6.43 o 
  -5   1   1        3.86        9.92      2.32 o 
  -4   1   1      675.66      783.89     10.70 o 
  -3   1   1      394.80      390.71      6.43 o 
  -2   1   1      190.54      142.61      3.42 o 
  -1   1   1       17.16       50.95      1.91 o 
   0   1   1     3834.26     4017.34     30.58 o 
   1   1   1     1134.17     1058.83     28.47 o 
   2   1   1     3205.84     3376.30     26.83 o 
   3   1   1      635.17      743.42      8.30 o 
   4   1   1     2936.18     3107.04     24.13 o 
   5   1   1        2.38        1.12      1.72 o 
   6   1   1       20.17       17.71      3.66 o 
   7   1   1       26.97       26.43      4.53 o 
   8   1   1      110.46       98.41      7.02 o 
   9   1   1        0.08       -2.70      4.62 o 
  10   1   1        0.00        6.59      7.41 o 
 -10   2   1        4.60       -1.43      8.63 o 
  -9   2   1        3.58       16.99      5.72 o 
  -8   2   1        3.36        6.48      5.73 o 
  -7   2   1       62.96       69.09      5.81 o 
  -6   2   1        7.07        3.55      3.01 o 
  -5   2   1       15.24       12.38      2.41 o 
  -4   2   1       70.94       69.31      3.47 o 
  -3   2   1      752.60      720.22      9.47 o 
  -2   2   1    13362.35    13854.92     91.50 o 
  -1   2   1     7736.47     8145.35     54.55 o 
   0   2   1     1609.62     1552.84     11.63 o 
   1   2   1    24909.61    23360.94    407.72 o 
   2   2   1     2447.16     2732.47     21.49 o 
   3   2   1       13.40       12.15      1.73 o 
   4   2   1       37.64       52.26      2.71 o 
   5   2   1       11.72       13.51      2.57 o 
   6   2   1       18.64       24.07      5.34 o 
   7   2   1        1.25       -3.22      3.49 o 
   8   2   1       28.09        9.14      5.36 o 
   9   2   1       14.82       13.89      6.02 o 
  10   2   1       22.80       24.38     19.17 o 
 -10   3   1        3.39        2.84      5.95 o 
  -9   3   1        7.79        0.55      5.21 o 
  -8   3   1       30.58       20.45      6.10 o 
  -7   3   1       13.81       10.04      3.85 o 
  -6   3   1        2.12       -0.39      3.17 o 
  -5   3   1      195.00      166.82      5.59 o 
  -4   3   1     2728.54     3125.99     28.16 o 
  -3   3   1       18.90       26.98      2.22 o 
  -2   3   1     5353.09     5011.74     33.06 o 
  -1   3   1     4294.52     4451.64     36.94 o 
   0   3   1    11174.52    11285.41    117.84 o 
   1   3   1      906.84      926.99      9.87 o 
   2   3   1      695.38      765.83      8.34 o 
   3   3   1      365.05      324.05      5.44 o 
   4   3   1        8.54        5.28      1.80 o 
   5   3   1       53.88       54.92      3.72 o 
   6   3   1       66.02       72.83      4.53 o 
   7   3   1       18.76       20.91      4.32 o 
   8   3   1       69.49       76.04      7.85 o 
   9   3   1       15.90       19.60      6.14 o 
  10   3   1        0.06       -4.56      7.19 o 
 -10   4   1        1.41        5.85      6.15 o 
  -9   4   1        1.74        1.06      5.91 o 
  -8   4   1       39.44       33.70      7.18 o 
  -7   4   1        1.36       -2.05      5.28 o 
  -6   4   1       87.48       74.28      4.66 o 
  -5   4   1        4.82        5.23      2.60 o 
  -4   4   1        0.09        4.60      2.23 o 
  -3   4   1      353.24      414.54      6.02 o 
  -2   4   1       76.93       59.51      2.29 o 
  -1   4   1      194.24      166.00      3.99 o 
   0   4   1    20636.33    20187.78    380.32 o 
   1   4   1      305.34      328.79      5.26 o 
   2   4   1      502.62      396.77      6.06 o 
   3   4   1      736.01      851.00      9.96 o 
   4   4   1     1320.74     1378.94     15.00 o 
   5   4   1        3.63        6.61      2.58 o 
   6   4   1       60.08       63.65      4.57 o 
   7   4   1        9.01        5.35      3.67 o 
   8   4   1       14.80       31.93      6.24 o 
   9   4   1       24.98       26.17      8.56 o 
  -9   5   1        0.04        8.07      5.92 o 
  -8   5   1      109.74      119.54      9.66 o 
  -7   5   1      128.00      111.31      8.75 o 
  -6   5   1       28.32       30.90      4.40 o 
  -5   5   1        1.37       -0.45      2.35 o 
  -4   5   1        0.68       -1.35      1.48 o 
  -3   5   1     2848.82     2736.46     21.98 o 
  -2   5   1       25.43       20.18      1.91 o 
  -1   5   1        0.31        0.35      1.64 o 
   0   5   1     4693.37     5036.11     34.24 o 
   1   5   1      421.97      394.35      6.22 o 
   2   5   1      226.87      257.25      5.19 o 
   3   5   1      130.62      159.81      4.37 o 
   4   5   1        4.25        5.98      1.93 o 
   5   5   1       66.09       62.25      4.22 o 
   6   5   1        0.81        1.66      3.39 o 
   7   5   1        8.52       13.64      4.91 o 
   8   5   1        0.85       -1.65      6.48 o 
   9   5   1        0.25        5.97      9.06 o 
  -9   6   1        4.17        6.61      7.60 o 
  -8   6   1        1.59        1.53      5.08 o 
  -7   6   1        3.98        4.34      4.65 o 
  -6   6   1      127.24      124.65      7.31 o 
  -5   6   1       27.11       27.50      3.99 o 
  -4   6   1      154.73      140.01      4.14 o 
  -3   6   1       18.37        9.44      1.91 o 
  -2   6   1      958.39      976.55     10.92 o 
  -1   6   1       22.27       31.87      2.41 o 
   0   6   1       14.94       14.30      2.07 o 
   1   6   1      664.47      766.50      9.64 o 
   2   6   1       83.29       63.24      3.46 o 
   3   6   1      131.40      155.07      4.54 o 
   4   6   1       42.87       48.97      3.13 o 
   5   6   1        2.80       -0.11      2.62 o 
   6   6   1       26.66       32.81      5.17 o 
   7   6   1        1.72        1.12      4.50 o 
   8   6   1        4.75       10.29      5.09 o 
   9   6   1        5.37        0.29      6.22 o 
  -9   7   1        2.80       -4.39      5.31 o 
  -8   7   1        0.63        2.13      4.83 o 
  -7   7   1        0.79        0.53      6.03 o 
  -6   7   1        2.64        2.58      4.50 o 
  -5   7   1      113.47      113.91      6.86 o 
  -4   7   1      135.26      125.33      6.45 o 
  -3   7   1        5.01        9.74      1.99 o 
  -2   7   1        6.59        5.59      1.72 o 
  -1   7   1     1112.60     1073.00     12.32 o 
   0   7   1      592.83      582.27      8.59 o 
   1   7   1      317.25      323.02      6.49 o 
   2   7   1       30.46       28.74      2.99 o 
   3   7   1      148.65      160.32      4.85 o 
   4   7   1        1.24        0.27      2.08 o 
   5   7   1        3.64       -4.77      3.18 o 
   6   7   1       43.17       41.99      5.45 o 
   7   7   1        0.28        1.99      4.57 o 
   8   7   1       11.58       23.48      6.22 o 
   9   7   1       21.89       25.77      8.92 o 
  -9   8   1        1.02       -5.73      7.72 o 
  -8   8   1       93.46       92.39      9.41 o 
  -7   8   1       47.09       54.53      7.48 o 
  -6   8   1        2.57        4.70      4.11 o 
  -5   8   1        0.37       -1.79      5.68 o 
  -4   8   1      155.33      132.85      7.06 o 
  -3   8   1       17.58       20.94      2.98 o 
  -2   8   1       98.25       71.73      4.24 o 
  -1   8   1     1252.10     1403.98     15.33 o 
   0   8   1      437.52      471.57      8.60 o 
   1   8   1       69.71       70.55      4.33 o 
   2   8   1      114.78      112.96      4.37 o 
   3   8   1       17.35       18.90      2.59 o 
   4   8   1       81.15       82.08      4.78 o 
   5   8   1        0.82        0.67      3.69 o 
   6   8   1       21.04       19.49      4.63 o 
   7   8   1        1.91        2.45      4.18 o 
   8   8   1        0.11        0.28      5.26 o 
   9   8   1        2.53       -2.82      7.37 o 
  -8   9   1        0.17       15.40      5.97 o 
  -7   9   1       92.95      100.63      7.69 o 
  -6   9   1        0.80       -3.20      4.11 o 
  -5   9   1       55.49       58.92      6.23 o 
  -4   9   1        2.33       -3.33      3.29 o 
  -3   9   1       65.83       70.93      4.63 o 
  -2   9   1        9.32        9.48      2.51 o 
  -1   9   1      106.63      112.19      4.60 o 
   0   9   1        4.59        1.91      2.14 o 
   1   9   1      412.51      441.22      8.56 o 
   2   9   1      198.66      191.94      5.89 o 
   3   9   1       85.13       75.77      4.08 o 
   4   9   1       28.20       23.40      4.54 o 
   5   9   1       25.03       29.30      4.91 o 
   6   9   1        2.52       -2.63      3.79 o 
   7   9   1       14.27       16.18      4.90 o 
   8   9   1        1.20       11.64      7.21 o 
  -8  10   1        1.88       -7.44      6.28 o 
  -7  10   1       34.05       33.13      5.87 o 
  -6  10   1       12.37       14.43      5.30 o 
  -5  10   1       56.57       39.11      5.37 o 
  -4  10   1        6.03       -1.28      4.12 o 
  -3  10   1       73.64       80.13      5.23 o 
  -2  10   1       36.26       38.69      4.15 o 
  -1  10   1      201.47      178.36      5.91 o 
   0  10   1      261.33      292.61      7.34 o 
   1  10   1      331.05      323.33      7.80 o 
   2  10   1       53.52       53.37      4.14 o 
   3  10   1       10.71       21.55      3.49 o 
   4  10   1       64.31       56.16      5.67 o 
   5  10   1      100.92      106.30      7.43 o 
   6  10   1       32.69       33.59      5.44 o 
   7  10   1        0.23       14.08      5.01 o 
   8  10   1        0.05       -7.66      6.72 o 
  -8  11   1        3.16        5.83     17.81 o 
  -7  11   1       10.29       18.28      5.49 o 
  -6  11   1        0.11       -5.35      3.75 o 
  -5  11   1       22.47       26.65      5.31 o 
  -4  11   1       66.52       75.35      6.71 o 
  -3  11   1        0.02        0.63      3.13 o 
  -2  11   1      179.77      174.65      7.26 o 
  -1  11   1        8.41        9.71      3.53 o 
   0  11   1       84.12       81.39      4.75 o 
   1  11   1       20.79       22.34      3.55 o 
   2  11   1      287.68      303.16      9.17 o 
   3  11   1        5.01        3.18      2.61 o 
   4  11   1       33.38       25.76      6.33 o 
   5  11   1       23.38       26.95      4.84 o 
   6  11   1       40.49       44.52      7.13 o 
   7  11   1        6.19        7.91      5.83 o 
   8  11   1        2.82       -5.19      7.51 o 
  -7  12   1       15.68       23.85      5.59 o 
  -6  12   1        2.99       -1.36      6.40 o 
  -5  12   1       18.55       19.77      4.87 o 
  -4  12   1       52.88       57.72      6.18 o 
  -3  12   1       79.85       78.83      6.87 o 
  -2  12   1       79.43       88.61      5.97 o 
  -1  12   1        2.89        5.35      5.20 o 
   0  12   1       50.50       58.09      4.27 o 
   1  12   1       12.34        8.43      3.34 o 
   2  12   1       40.73       33.74      5.79 o 
   3  12   1       23.10       23.97      4.25 o 
   4  12   1      169.64      152.50      8.53 o 
   5  12   1       19.35       15.11      6.05 o 
   6  12   1       15.57       14.80      4.77 o 
   7  12   1        7.64        8.97      5.72 o 
  -7  13   1       28.49       36.27      7.15 o 
  -6  13   1        0.08       -5.81      6.19 o 
  -5  13   1       65.99       61.56      6.62 o 
  -4  13   1       23.27       20.49      5.46 o 
  -3  13   1        3.32       11.35      4.80 o 
  -2  13   1        6.14        5.88      4.06 o 
  -1  13   1        5.59        7.58      3.68 o 
   0  13   1      148.02      150.30      7.49 o 
   1  13   1       80.74       87.13      5.94 o 
   2  13   1       78.59       73.30      5.79 o 
   3  13   1      114.83      109.44      8.00 o 
   4  13   1       32.64       24.17      8.38 o 
   5  13   1      119.36      116.90      8.46 o 
   6  13   1        1.85       -3.93      5.25 o 
   7  13   1       25.45       23.41      6.63 o 
  -6  14   1        0.00        4.51      5.24 o 
  -5  14   1        6.27        5.73      5.86 o 
  -4  14   1       25.32       32.06      5.85 o 
  -3  14   1        2.48        0.35      4.11 o 
  -2  14   1        1.55        2.61      4.20 o 
  -1  14   1        7.91        4.66      4.00 o 
   0  14   1        9.39       -1.77      5.39 o 
   1  14   1       65.14       55.62      5.50 o 
   2  14   1       22.78       29.52      6.00 o 
   3  14   1       13.47       14.61      5.10 o 
   4  14   1       12.52        9.39      4.86 o 
   5  14   1       68.02       77.96     12.50 o 
   6  14   1        2.02        3.61      4.65 o 
  -5  15   1        0.67        0.45      6.58 o 
  -4  15   1       13.96       13.01      5.78 o 
  -3  15   1        4.77        4.36      4.93 o 
  -2  15   1       14.74       18.61      4.47 o 
  -1  15   1       22.34       28.81      5.37 o 
   0  15   1       21.37       30.35      6.16 o 
   1  15   1       13.73       10.10      4.88 o 
   2  15   1        0.10       13.81      6.31 o 
   3  15   1       42.93       44.34      6.18 o 
   4  15   1        9.50        3.37      4.91 o 
   5  15   1        0.90       -1.54      4.52 o 
  -5  16   1       11.09        8.06      5.80 o 
  -4  16   1       84.59      102.92     13.60 o 
  -3  16   1        1.74        2.57      5.70 o 
  -2  16   1        0.06        7.86      4.58 o 
  -1  16   1       51.94       51.21      6.27 o 
   0  16   1        0.23        4.88      4.55 o 
   1  16   1        0.60        7.46      5.71 o 
   2  16   1        0.25        8.65      4.58 o 
   3  16   1        1.94       11.48      5.62 o 
   4  16   1       17.14       15.59      6.58 o 
  -3  17   1       20.64        8.80      9.85 o 
  -2  17   1       13.14        2.60      5.44 o 
  -1  17   1       10.74       23.87      5.61 o 
   0  17   1       80.70       59.09      7.00 o 
   1  17   1        0.24       11.37      4.90 o 
   2  17   1        0.19        1.26      5.39 o 
   3  17   1       10.68       18.87      6.27 o 
  -1  18   1        7.00        3.66      6.82 o 
   0  18   1       22.83       25.00      5.60 o 
   1  18   1        7.33        2.98      5.22 o 
 -10   0   2        1.63       17.73     11.60 o 
  -8   0   2      115.72      116.31     11.78 o 
  -6   0   2      231.75      186.21     10.90 o 
  -4   0   2     1387.30     1359.45     17.86 o 
  -2   0   2      239.34      301.28      5.95 o 
   0   0   2     2555.81     2459.87     28.40 o 
   2   0   2     8946.97     8726.11     76.14 o 
   4   0   2        7.65       17.81      3.07 o 
   6   0   2        0.67       -2.44      3.98 o 
   8   0   2       89.58       65.73      8.60 o 
  10   0   2        1.30        5.40     11.05 o 
 -10   1   2        0.03       -1.61     16.02 o 
  -9   1   2       18.91       23.69      9.06 o 
  -8   1   2        0.68       -3.46      3.78 o 
  -7   1   2        1.07        0.76      3.51 o 
  -6   1   2       60.84       64.53      5.11 o 
  -5   1   2       81.09       75.53      3.73 o 
  -4   1   2        5.60        1.49      1.89 o 
  -3   1   2       47.09       53.13      2.65 o 
  -2   1   2     2160.14     2314.38     16.83 o 
  -1   1   2        0.15       -1.24      0.83 o 
   0   1   2     4165.88     4350.47     43.24 o 
   1   1   2      774.45      769.45      9.01 o 
   2   1   2      657.32      574.72      7.34 o 
   3   1   2      799.52      775.68      9.74 o 
   4   1   2       48.30       69.75      3.12 o 
   5   1   2      460.70      406.88      7.45 o 
   6   1   2        6.05       10.05      3.83 o 
   7   1   2       24.59       22.85      4.88 o 
   8   1   2        0.79        3.09      3.86 o 
   9   1   2        5.75        7.73      5.58 o 
  10   1   2        7.08       26.72     11.31 o 
 -10   2   2        3.86       -0.45      5.90 o 
  -9   2   2        8.27       10.60      5.78 o 
  -8   2   2       91.42      101.04      8.82 o 
  -7   2   2        0.18        4.90      3.58 o 
  -6   2   2        1.16        0.39      2.98 o 
  -5   2   2        0.20        1.08      2.35 o 
  -4   2   2       28.26       28.85      2.64 o 
  -3   2   2      316.34      303.04      5.84 o 
  -2   2   2      464.36      524.56      6.31 o 
  -1   2   2     6396.74     7195.57     55.50 o 
   0   2   2        9.66       14.37      1.54 o 
   1   2   2    18570.59    17678.61    209.92 o 
   2   2   2     2555.76     2616.32     19.63 o 
   3   2   2      786.99      759.44      9.82 o 
   4   2   2      211.57      249.65      5.91 o 
   5   2   2      587.02      607.59     10.99 o 
   6   2   2        5.16        5.88      3.29 o 
   7   2   2        0.66        7.43      3.78 o 
   8   2   2       32.85       31.37      5.70 o 
   9   2   2       39.66       46.67      9.00 o 
 -10   3   2        0.99        0.51      5.51 o 
  -9   3   2        8.04        8.94      5.73 o 
  -8   3   2       81.83       83.86      8.54 o 
  -7   3   2      155.81      171.49     10.17 o 
  -6   3   2        0.63        5.09      3.38 o 
  -5   3   2       25.70       25.63      3.32 o 
  -4   3   2       85.38      104.14      4.19 o 
  -3   3   2     1413.99     1536.63     15.71 o 
  -2   3   2     2667.74     2736.55     20.81 o 
  -1   3   2      600.31      587.67      8.92 o 
   0   3   2     2741.61     2927.10     20.61 o 
   1   3   2    24088.56    23537.42    256.36 o 
   2   3   2     2868.49     2956.20     32.88 o 
   3   3   2      441.72      381.77      6.88 o 
   4   3   2      101.23      101.77      4.79 o 
   5   3   2       71.26       80.90      4.52 o 
   6   3   2       69.88       74.83      5.17 o 
   7   3   2        9.72       14.52      4.96 o 
   8   3   2       16.62       16.59      4.43 o 
   9   3   2        1.15       -9.15      6.60 o 
 -10   4   2        1.12       -6.47      6.41 o 
  -9   4   2       20.19       25.27      6.42 o 
  -8   4   2        1.58       -0.82      5.04 o 
  -7   4   2      106.02       90.71      8.09 o 
  -6   4   2       16.17       22.21      4.08 o 
  -5   4   2      775.47      814.98     12.77 o 
  -4   4   2      514.05      581.20      9.57 o 
  -3   4   2     2627.39     2891.67     27.23 o 
  -2   4   2        8.11       23.67      2.39 o 
  -1   4   2     7138.92     7571.85     53.43 o 
   0   4   2     8697.19     9154.41     56.90 o 
   1   4   2     7687.59     8533.76     58.75 o 
   2   4   2      464.72      483.02      7.76 o 
   3   4   2        1.13        0.74      1.36 o 
   4   4   2      173.22      149.05      4.48 o 
   5   4   2      122.12      137.09      5.66 o 
   6   4   2       48.47       46.89      5.21 o 
   7   4   2        5.46       19.29      5.12 o 
   8   4   2       10.46       12.79      5.44 o 
   9   4   2       24.98       26.86      8.16 o 
  -9   5   2        1.60       10.41      7.39 o 
  -8   5   2       31.87       25.73      6.71 o 
  -7   5   2       45.71       48.88      6.85 o 
  -6   5   2        0.29        5.76      3.40 o 
  -5   5   2      227.27      207.57      8.03 o 
  -4   5   2      872.40      813.73      9.56 o 
  -3   5   2      712.22      715.97      8.57 o 
  -2   5   2      467.83      504.52      8.37 o 
  -1   5   2      603.25      584.28      7.38 o 
   0   5   2       70.84       70.41      2.87 o 
   1   5   2      534.25      571.55      7.80 o 
   2   5   2      191.73      155.64      4.78 o 
   3   5   2        2.82        1.63      2.16 o 
   4   5   2      101.35      104.47      4.00 o 
   5   5   2       20.62       29.54      3.45 o 
   6   5   2        0.42        0.37      3.10 o 
   7   5   2       29.76       22.34      5.18 o 
   8   5   2       24.83       27.21      7.95 o 
   9   5   2       10.06       17.01      8.73 o 
  -9   6   2        7.85        1.16      6.59 o 
  -8   6   2        1.13       -1.04      5.11 o 
  -7   6   2       35.28       43.45      6.49 o 
  -6   6   2        0.22       -0.08      3.84 o 
  -5   6   2        0.35       -2.75      3.17 o 
  -4   6   2      183.74      193.22      7.50 o 
  -3   6   2     2814.22     2959.35     22.23 o 
  -2   6   2     1113.25     1230.59     12.39 o 
  -1   6   2      460.72      392.90      6.42 o 
   0   6   2      453.47      438.02      7.03 o 
   1   6   2      412.28      408.91      6.93 o 
   2   6   2      535.96      616.00     10.09 o 
   3   6   2        3.14        2.55      2.07 o 
   4   6   2      295.58      267.17      6.36 o 
   5   6   2       78.07       72.60      4.77 o 
   6   6   2       28.39       34.64      4.02 o 
   7   6   2        5.64        1.41      4.58 o 
   8   6   2        6.62       -1.41     16.25 o 
   9   6   2       32.04       47.54      9.04 o 
  -9   7   2        4.02       10.62      5.86 o 
  -8   7   2       77.04       62.43      8.04 o 
  -7   7   2       51.22       55.66      7.47 o 
  -6   7   2       91.88       84.83      6.59 o 
  -5   7   2       13.32       21.72      4.30 o 
  -4   7   2       35.76       32.10      4.22 o 
  -3   7   2      181.39      192.92      4.56 o 
  -2   7   2      397.59      367.12      7.13 o 
  -1   7   2       10.48       10.75      2.18 o 
   0   7   2     2249.12     2260.65     20.20 o 
   1   7   2      493.16      456.96      7.87 o 
   2   7   2        9.34       18.51      2.39 o 
   3   7   2      194.85      195.40      5.51 o 
   4   7   2       73.80       65.92      3.69 o 
   5   7   2       78.92       70.25      4.81 o 
   6   7   2      106.37      113.53      7.31 o 
   7   7   2        2.18        6.82      4.93 o 
   8   7   2       29.42       31.72      8.23 o 
   9   7   2        6.84       10.62     14.98 o 
  -9   8   2        0.07        7.05      6.35 o 
  -8   8   2        1.84        4.98      5.64 o 
  -7   8   2       39.83       50.76      7.55 o 
  -6   8   2        1.29        6.52      4.48 o 
  -5   8   2       99.03       96.25      6.74 o 
  -4   8   2       41.13       54.17      4.70 o 
  -3   8   2       74.37       74.08      4.41 o 
  -2   8   2       36.11       29.96      2.63 o 
  -1   8   2      149.66      175.97      6.72 o 
   0   8   2       59.50       66.57      3.52 o 
   1   8   2       38.41       49.99      3.31 o 
   2   8   2       62.44       72.44      3.75 o 
   3   8   2       17.91       13.00      2.69 o 
   4   8   2       10.37        8.18      3.06 o 
   5   8   2        4.88        7.42      4.03 o 
   6   8   2       30.80       35.63      5.33 o 
   7   8   2       46.61       45.33      5.68 o 
   8   8   2        0.52        7.77      7.15 o 
   9   8   2        0.07        4.83     16.11 o 
  -8   9   2       33.44       29.44      7.33 o 
  -7   9   2       25.43       41.91      5.96 o 
  -6   9   2       38.55       34.34      5.44 o 
  -5   9   2       38.85       42.10      4.92 o 
  -4   9   2      100.97      106.43      7.10 o 
  -3   9   2      261.24      239.42      7.60 o 
  -2   9   2        3.14        0.07      2.71 o 
  -1   9   2       84.21       81.57      4.09 o 
   0   9   2      500.27      534.37      9.41 o 
   1   9   2       16.63       10.55      2.65 o 
   2   9   2      406.89      386.59      8.27 o 
   3   9   2      241.12      215.08      6.41 o 
   4   9   2       70.63       68.05      5.85 o 
   5   9   2      106.77      100.53      9.09 o 
   6   9   2       59.03       59.17      5.91 o 
   7   9   2        0.34       -5.09      8.06 o 
   8   9   2        0.33        9.68      7.00 o 
  -8  10   2        0.08       -6.41      6.52 o 
  -7  10   2      139.14      127.41      7.84 o 
  -6  10   2       85.60       75.87      6.33 o 
  -5  10   2       69.94       64.59      6.46 o 
  -4  10   2       81.80       76.18      6.36 o 
  -3  10   2       54.68       57.23      4.72 o 
  -2  10   2        1.20       -0.09      3.10 o 
  -1  10   2      106.88      110.89      4.93 o 
   0  10   2       53.12       58.90      4.12 o 
   1  10   2      170.98      146.88      5.59 o 
   2  10   2        2.63        2.59      2.75 o 
   3  10   2       75.32       77.06      5.18 o 
   4  10   2        0.75       -0.57      3.72 o 
   5  10   2      165.02      157.50      8.66 o 
   6  10   2       38.12       35.16      5.29 o 
   7  10   2       27.33       18.45      7.34 o 
   8  10   2       12.38        5.88      7.42 o 
  -8  11   2        2.70       10.51      5.74 o 
  -7  11   2        2.50        6.10      4.83 o 
  -6  11   2        5.26        2.89      7.65 o 
  -5  11   2        1.48       -0.61      4.36 o 
  -4  11   2        1.05       -0.33      4.45 o 
  -3  11   2       19.78       20.51      4.32 o 
  -2  11   2        8.77        8.84      3.58 o 
  -1  11   2        9.36       12.29      3.74 o 
   0  11   2        1.25        1.80      2.87 o 
   1  11   2       42.89       49.35      4.14 o 
   2  11   2       38.59       45.09      4.09 o 
   3  11   2      181.13      181.46      8.77 o 
   4  11   2        4.49       -5.32      3.64 o 
   5  11   2       23.99       34.03      5.32 o 
   6  11   2        2.32       12.43      4.72 o 
   7  11   2        0.28        6.62      5.45 o 
  -7  12   2       17.36       24.46      5.88 o 
  -6  12   2        6.16       -0.53      4.63 o 
  -5  12   2        4.82       12.14      4.76 o 
  -4  12   2       55.79       48.49      6.04 o 
  -3  12   2        0.50       -2.31      3.33 o 
  -2  12   2       10.27        7.64      3.70 o 
  -1  12   2       48.75       54.24      5.19 o 
   0  12   2       18.98       20.43      4.07 o 
   1  12   2       38.81       31.35      3.83 o 
   2  12   2        6.83        0.67      4.32 o 
   3  12   2       28.83       26.74      4.51 o 
   4  12   2       28.81       29.25      5.07 o 
   5  12   2       34.84       37.70      5.71 o 
   6  12   2        2.35        7.16      6.52 o 
   7  12   2        2.68       10.32      5.83 o 
  -7  13   2       23.59       20.27      6.40 o 
  -6  13   2        0.76        4.31      5.05 o 
  -5  13   2       27.72       28.34      5.78 o 
  -4  13   2       97.18      100.47      7.94 o 
  -3  13   2      205.11      195.68     10.19 o 
  -2  13   2       29.78       26.76      4.40 o 
  -1  13   2       31.21       28.73      4.58 o 
   0  13   2        0.97        1.81      3.45 o 
   1  13   2       21.23       23.70      4.21 o 
   2  13   2      152.54      155.56      7.40 o 
   3  13   2       75.51       78.90      6.02 o 
   4  13   2      197.04      176.10      9.50 o 
   5  13   2      127.46      115.23      8.49 o 
   6  13   2        4.43        6.13      5.83 o 
   7  13   2        2.82       13.44      6.36 o 
  -6  14   2        1.28       -2.85      4.84 o 
  -5  14   2       42.19       51.20      6.97 o 
  -4  14   2        0.13       -1.61      4.63 o 
  -3  14   2        0.16       -5.75      4.17 o 
  -2  14   2       59.96       49.81      5.52 o 
  -1  14   2        3.23        3.04      3.82 o 
   0  14   2       24.39       26.22      4.50 o 
   1  14   2        9.00        9.55      4.20 o 
   2  14   2       16.70       21.24      4.12 o 
   3  14   2       20.70       21.52      5.47 o 
   4  14   2       63.84       51.96      6.75 o 
   5  14   2       33.19       27.63      5.49 o 
   6  14   2       10.88       18.10      7.99 o 
  -5  15   2        1.95       -1.19      5.09 o 
  -4  15   2        1.64        4.58      5.23 o 
  -3  15   2        2.31       -7.04      4.69 o 
  -2  15   2        8.43       11.64      4.27 o 
  -1  15   2       42.75       51.83      6.59 o 
   0  15   2       28.46       25.93      5.32 o 
   1  15   2        9.61       13.50      4.66 o 
   2  15   2        5.43        2.88      4.13 o 
   3  15   2        4.19        7.92      5.10 o 
   4  15   2        1.20       -4.82      4.31 o 
   5  15   2        6.61        5.78      5.58 o 
  -5  16   2        0.20        0.18      5.56 o 
  -4  16   2       31.46       39.08      8.65 o 
  -3  16   2        9.29       16.25      5.49 o 
  -2  16   2        0.11       -1.08      4.18 o 
  -1  16   2        0.16        3.05      6.45 o 
   0  16   2       31.06       31.51      5.59 o 
   1  16   2        4.19        4.88      4.52 o 
   2  16   2        5.34       16.33      4.91 o 
   3  16   2        1.55        9.74      5.41 o 
   4  16   2        0.11        0.63      4.85 o 
  -3  17   2       13.36       12.76      5.24 o 
  -2  17   2        5.17       -1.00      5.06 o 
  -1  17   2       24.78       21.34      5.29 o 
   0  17   2       34.28       41.97      6.02 o 
   1  17   2        0.41       -3.42      6.40 o 
   2  17   2        0.20        6.53      4.54 o 
   3  17   2        2.52       -1.46      5.33 o 
  -1  18   2        0.63        2.30      4.82 o 
   0  18   2       10.73       16.11      5.16 o 
   1  18   2        0.40        7.10      5.69 o 
  -9   0   3        8.00        4.82     10.13 o 
  -7   0   3      102.23       93.89     21.92 o 
  -5   0   3      293.11      302.51      7.91 o 
  -3   0   3       79.64       92.25      4.02 o 
  -1   0   3        3.52        1.33      2.20 o 
   1   0   3     7938.96     8593.21     90.94 o 
   3   0   3      422.59      387.90      8.91 o 
   5   0   3      243.76      226.82     12.75 o 
   7   0   3        0.94       -2.06      7.30 o 
   9   0   3        2.08       21.17     10.25 o 
 -10   1   3        0.72       -3.58      6.46 o 
  -9   1   3       29.37       15.54      7.32 o 
  -8   1   3       13.20        8.05      4.94 o 
  -7   1   3       10.24       16.80      4.65 o 
  -6   1   3       65.82       68.03      5.20 o 
  -5   1   3        7.01        2.17      2.21 o 
  -4   1   3      260.92      245.00      4.68 o 
  -3   1   3       42.11       56.67      2.36 o 
  -2   1   3     2374.91     2327.06     19.25 o 
  -1   1   3       41.39       21.44      1.87 o 
   0   1   3     2502.24     2713.93     18.81 o 
   1   1   3      337.32      410.47      6.00 o 
   2   1   3      737.64      650.27      7.51 o 
   3   1   3       49.02       43.63      2.38 o 
   4   1   3      257.48      225.89      6.41 o 
   5   1   3      160.42      200.36      6.08 o 
   6   1   3       94.36       86.99      7.33 o 
   7   1   3        3.59       -0.27      3.50 o 
   8   1   3        0.04       -6.84      4.56 o 
   9   1   3        0.00        7.74      6.64 o 
 -10   2   3       11.17       24.55     15.54 o 
  -9   2   3        6.18       -4.96      5.50 o 
  -8   2   3       31.72       23.04      6.12 o 
  -7   2   3        2.95       11.02      3.86 o 
  -6   2   3        1.87        7.31      3.44 o 
  -5   2   3      312.75      307.51      7.31 o 
  -4   2   3      725.73      775.36     11.08 o 
  -3   2   3       75.15       55.12      2.38 o 
  -2   2   3      315.51      197.34      3.75 o 
  -1   2   3      126.30       97.75      2.74 o 
   0   2   3      112.47       97.35      3.09 o 
   1   2   3     5428.41     5696.47     40.25 o 
   2   2   3      219.07      231.22      4.85 o 
   3   2   3      100.32      126.35      4.09 o 
   4   2   3       23.74       25.75      2.49 o 
   5   2   3      624.27      667.86     11.11 o 
   6   2   3       33.29       17.88      5.37 o 
   7   2   3        0.00        0.03      3.63 o 
   8   2   3       13.07       20.90      5.52 o 
   9   2   3        0.55       -0.24      6.49 o 
 -10   3   3        0.59       -0.53      9.93 o 
  -9   3   3       14.20       23.14      6.46 o 
  -8   3   3        0.48       -0.47      4.72 o 
  -7   3   3        9.50        1.44      6.86 o 
  -6   3   3      117.97      141.47      6.84 o 
  -5   3   3       74.54       80.05      4.10 o 
  -4   3   3     1332.82     1428.10     16.37 o 
  -3   3   3      840.32      883.26      9.34 o 
  -2   3   3       40.02       32.77      2.56 o 
  -1   3   3      329.18      330.27      5.92 o 
   0   3   3       66.24       67.02      2.81 o 
   1   3   3     2024.93     2131.01     16.87 o 
   2   3   3     2618.48     3022.41     23.01 o 
   3   3   3     1123.48     1101.83     12.06 o 
   4   3   3        2.14        2.06      1.91 o 
   5   3   3      275.72      247.66     14.22 o 
   6   3   3      119.87      112.42      6.37 o 
   7   3   3       16.31       19.67      4.24 o 
   8   3   3        2.98        2.61      4.83 o 
   9   3   3       62.73       74.76     15.50 o 
 -10   4   3        0.49        0.34      7.45 o 
  -9   4   3        8.48       15.71      6.13 o 
  -8   4   3      148.03      148.86     10.68 o 
  -7   4   3       26.31       30.07      6.04 o 
  -6   4   3        3.05        3.11      3.92 o 
  -5   4   3       53.93       33.29      3.24 o 
  -4   4   3      288.77      284.94      6.51 o 
  -3   4   3       57.45       56.17      2.38 o 
  -2   4   3      992.26     1042.64     12.46 o 
  -1   4   3       22.07       23.65      1.78 o 
   0   4   3    10914.86    11346.35     69.82 o 
   1   4   3      553.67      550.32      6.88 o 
   2   4   3     1255.08     1282.06     12.94 o 
   3   4   3      125.53      116.20      3.96 o 
   4   4   3      511.76      535.83      8.78 o 
   5   4   3       58.09       61.03      4.60 o 
   6   4   3       59.73       50.74      4.98 o 
   7   4   3        3.76        2.55      3.60 o 
   8   4   3       77.82       70.88      7.56 o 
   9   4   3        2.97        1.53     10.39 o 
  -9   5   3        3.36        8.97      5.58 o 
  -8   5   3        0.89        4.78      5.06 o 
  -7   5   3      140.30      139.70      9.92 o 
  -6   5   3       13.78       19.24      4.27 o 
  -5   5   3        5.49        2.97      3.31 o 
  -4   5   3       70.27       71.14      2.86 o 
  -3   5   3      292.74      279.89      6.54 o 
  -2   5   3      770.25      828.76     12.29 o 
  -1   5   3     2017.80     2027.00     17.03 o 
   0   5   3       48.17       44.55      2.51 o 
   1   5   3       52.48       40.14      2.82 o 
   2   5   3      959.44      821.71     10.33 o 
   3   5   3      117.92      117.25      4.12 o 
   4   5   3      538.69      570.09      9.35 o 
   5   5   3      167.48      140.98      6.79 o 
   6   5   3       98.49       94.98      7.03 o 
   7   5   3       25.95       27.87      5.50 o 
   8   5   3        0.41        6.43      6.76 o 
   9   5   3       14.07       32.98     10.66 o 
  -9   6   3        1.66       -6.75      4.50 o 
  -8   6   3        3.78       14.12      6.00 o 
  -7   6   3       97.72       86.48      8.47 o 
  -6   6   3      368.83      351.75     11.65 o 
  -5   6   3        4.13        7.60      3.64 o 
  -4   6   3      712.04      763.44     15.26 o 
  -3   6   3        3.66        5.96      2.54 o 
  -2   6   3       69.49       78.36      5.67 o 
  -1   6   3        9.85        9.08      1.85 o 
   0   6   3     1151.65     1135.45     12.36 o 
   1   6   3     1496.43     1509.27     15.21 o 
   2   6   3     1590.44     1546.94     15.84 o 
   3   6   3        7.02        7.03      2.08 o 
   4   6   3       18.68       16.53      3.06 o 
   5   6   3      404.67      401.00     11.32 o 
   6   6   3      216.91      206.09      9.88 o 
   7   6   3        1.65       -2.36      5.98 o 
   8   6   3       16.68       10.43      7.07 o 
   9   6   3        0.02       -2.23     11.45 o 
  -9   7   3       10.22       18.45      6.57 o 
  -8   7   3        0.09       -9.45     10.47 o 
  -7   7   3       95.89       88.35      8.53 o 
  -6   7   3      174.66      164.95      8.72 o 
  -5   7   3       48.84       44.19      4.67 o 
  -4   7   3       27.28       29.32      4.43 o 
  -3   7   3       50.01       75.75      5.98 o 
  -2   7   3        1.42        1.67      1.59 o 
  -1   7   3      177.00      141.72      4.32 o 
   0   7   3      112.37      104.40      3.93 o 
   1   7   3     5726.62     6182.19     41.06 o 
   2   7   3      476.89      524.28      8.90 o 
   3   7   3        9.41        4.97      3.16 o 
   4   7   3       26.51       29.66      5.38 o 
   5   7   3        7.84        5.89      3.03 o 
   6   7   3       41.31       39.68      5.74 o 
   7   7   3        4.48       -1.31      5.49 o 
   8   7   3        7.65        0.01     14.99 o 
   9   7   3       10.93       16.55     10.59 o 
  -9   8   3        0.56       10.49     11.57 o 
  -8   8   3        7.76        7.19      6.52 o 
  -7   8   3       15.97       15.32      5.93 o 
  -6   8   3       87.48       76.75      5.90 o 
  -5   8   3      465.23      448.84     13.21 o 
  -4   8   3        2.67       -5.11      3.41 o 
  -3   8   3     1274.55     1462.06     18.99 o 
  -2   8   3      236.01      247.46      7.28 o 
  -1   8   3      591.88      631.84      9.63 o 
   0   8   3      683.56      795.14     11.19 o 
   1   8   3      297.11      331.51      7.28 o 
   2   8   3       83.76       80.29      3.99 o 
   3   8   3      546.87      523.90      9.72 o 
   4   8   3      228.75      226.94      7.70 o 
   5   8   3       46.46       41.26      4.45 o 
   6   8   3        7.27        1.73      4.50 o 
   7   8   3       17.03       10.32      5.03 o 
   8   8   3        0.07        2.82      7.51 o 
  -8   9   3        0.61       -0.02      5.33 o 
  -7   9   3      100.47      111.21      8.13 o 
  -6   9   3        0.33       -1.09      4.07 o 
  -5   9   3       34.55       35.76      5.58 o 
  -4   9   3      135.56      114.36      7.23 o 
  -3   9   3      124.12      126.37      5.98 o 
  -2   9   3      258.96      275.02      8.05 o 
  -1   9   3       83.08       86.17      4.15 o 
   0   9   3      162.33      151.74      5.30 o 
   1   9   3      214.88      222.51      7.14 o 
   2   9   3      122.83      139.09      5.33 o 
   3   9   3      349.58      333.38      9.08 o 
   4   9   3      197.97      176.92      7.11 o 
   5   9   3      438.97      444.80     13.92 o 
   6   9   3       31.47       35.15      6.16 o 
   7   9   3        1.51       -3.65      4.61 o 
   8   9   3        5.53        8.86      6.91 o 
  -8  10   3        5.28        8.32      6.42 o 
  -7  10   3      101.93       94.77      7.98 o 
  -6  10   3        0.95        2.40      4.51 o 
  -5  10   3       37.62       35.66      7.06 o 
  -4  10   3       18.86       12.16      4.77 o 
  -3  10   3      104.36       94.46      5.63 o 
  -2  10   3        0.02        0.75      3.11 o 
  -1  10   3        5.81        3.50      3.13 o 
   0  10   3        8.06        5.42      2.89 o 
   1  10   3      549.91      526.62     11.43 o 
   2  10   3       76.21       74.48      4.45 o 
   3  10   3        1.17       -1.76      2.40 o 
   4  10   3      276.66      259.63     14.86 o 
   5  10   3      343.34      318.97     11.64 o 
   6  10   3       11.13       17.15      8.09 o 
   7  10   3        2.51        1.84      5.34 o 
   8  10   3        3.04       20.19     17.65 o 
  -8  11   3        5.84        1.91      8.39 o 
  -7  11   3        0.33        6.20      7.87 o 
  -6  11   3       21.47       29.35      5.45 o 
  -5  11   3       56.74       61.21      6.38 o 
  -4  11   3       12.99       18.99      5.30 o 
  -3  11   3        0.11       -0.27      3.28 o 
  -2  11   3       59.94       58.74      5.53 o 
  -1  11   3        1.45        3.04      3.39 o 
   0  11   3      241.30      222.73      7.10 o 
   1  11   3        0.53       -2.80      1.87 o 
   2  11   3      106.07      107.48      5.45 o 
   3  11   3       86.00      100.21      5.90 o 
   4  11   3      280.70      252.01     10.40 o 
   5  11   3        0.97        4.16      4.07 o 
   6  11   3        8.03       10.47      5.07 o 
   7  11   3       15.38       17.59      7.10 o 
  -7  12   3        2.13       14.66      5.42 o 
  -6  12   3        7.28       11.56      5.36 o 
  -5  12   3        0.90       -5.29      4.22 o 
  -4  12   3        4.83        7.65      4.56 o 
  -3  12   3       81.34       84.35      7.04 o 
  -2  12   3       27.95       20.91      4.09 o 
  -1  12   3       12.87       19.29      4.23 o 
   0  12   3        0.27       -0.54      3.63 o 
   1  12   3       72.84       82.07      5.15 o 
   2  12   3        7.31        7.46      3.43 o 
   3  12   3       98.06       94.86      5.97 o 
   4  12   3        3.46        5.06      4.40 o 
   5  12   3       66.28       68.29      7.93 o 
   6  12   3        2.51       14.20      5.55 o 
   7  12   3        0.08        8.03      6.48 o 
  -7  13   3       16.73       14.73      5.60 o 
  -6  13   3        8.62       23.56      5.80 o 
  -5  13   3       15.86       16.70      5.05 o 
  -4  13   3        3.43        6.39      4.94 o 
  -3  13   3        5.05        7.09      4.38 o 
  -2  13   3        2.97        6.91      3.85 o 
  -1  13   3        3.01        8.40      4.53 o 
   0  13   3        7.12        0.17      4.55 o 
   1  13   3       15.09       19.57      4.14 o 
   2  13   3        0.98       -0.66      3.47 o 
   3  13   3       12.13        3.58      3.51 o 
   4  13   3        4.68        3.33      4.32 o 
   5  13   3       29.57       30.15      6.72 o 
   6  13   3        0.44        0.89      4.75 o 
  -6  14   3        5.59       19.42      5.75 o 
  -5  14   3        0.59        0.57      5.02 o 
  -4  14   3       19.18       13.54      5.22 o 
  -3  14   3        5.55       10.77      5.16 o 
  -2  14   3       45.78       44.02      4.97 o 
  -1  14   3       36.23       38.22      6.25 o 
   0  14   3       15.38       13.46      3.89 o 
   1  14   3       13.06       28.87      4.87 o 
   2  14   3        4.88        6.77      4.25 o 
   3  14   3       21.66       29.27      5.34 o 
   4  14   3       53.23       56.78      6.57 o 
   5  14   3        5.70        4.37     10.72 o 
   6  14   3        0.03       -0.94      6.66 o 
  -5  15   3       18.22       22.98      6.24 o 
  -4  15   3        0.02        3.46      7.33 o 
  -3  15   3        7.19        5.17      5.21 o 
  -2  15   3        1.68        2.59      5.94 o 
  -1  15   3       62.14       61.52      5.76 o 
   0  15   3        4.52        2.65      3.86 o 
   1  15   3       34.26       35.40      5.45 o 
   2  15   3        0.22        1.01      5.84 o 
   3  15   3        2.10       12.19     11.06 o 
   4  15   3        0.81       -0.37      5.58 o 
   5  15   3        3.73        7.76      5.42 o 
  -4  16   3       12.36       12.76      6.97 o 
  -3  16   3        5.48        7.23      4.90 o 
  -2  16   3        0.17       -3.87      3.68 o 
  -1  16   3        4.90        2.39      7.39 o 
   0  16   3        0.28        3.98      4.49 o 
   1  16   3       36.12       54.73      6.51 o 
   2  16   3        0.86        5.38      4.39 o 
   3  16   3        0.07       -3.09      5.18 o 
   4  16   3        2.90       14.21      7.45 o 
  -3  17   3        2.49        5.87      5.00 o 
  -2  17   3        3.91        3.18      5.25 o 
  -1  17   3        0.30        4.86      4.32 o 
   0  17   3        0.01        3.61      5.15 o 
   1  17   3        0.06       -0.34      4.49 o 
   2  17   3        2.76        7.09      5.73 o 
   3  17   3        7.13       14.58      8.26 o 
  -1  18   3        1.68        5.33      7.08 o 
   0  18   3        2.02       17.48      5.48 o 
 -10   0   4        0.34       31.01     12.89 o 
  -8   0   4      121.72      125.14     10.94 o 
  -6   0   4      585.31      583.73     18.92 o 
  -4   0   4      271.60      244.31      7.20 o 
  -2   0   4     1741.46     1772.03     39.97 o 
   0   0   4      712.24      775.20     10.97 o 
   2   0   4      202.15      190.18      5.48 o 
   4   0   4      380.13      408.86     10.43 o 
   6   0   4       56.35       57.09      9.75 o 
   8   0   4        0.07       -3.85      6.86 o 
 -10   1   4       12.46       17.20      9.52 o 
  -9   1   4        7.39        6.64      7.00 o 
  -8   1   4       11.08       15.49      5.38 o 
  -7   1   4      297.02      273.69     10.20 o 
  -6   1   4      226.66      220.26      8.32 o 
  -5   1   4      183.15      180.23      5.63 o 
  -4   1   4        0.02        1.74      1.67 o 
  -3   1   4      408.52      374.94      5.94 o 
  -2   1   4      313.88      260.71      5.11 o 
  -1   1   4      134.02      169.12      3.76 o 
   0   1   4     1614.01     1604.02     13.00 o 
   1   1   4      569.16      662.12      8.39 o 
   2   1   4      232.29      199.78      4.02 o 
   3   1   4        0.10       -0.61      1.65 o 
   4   1   4      335.43      404.24      7.58 o 
   5   1   4       35.20       22.49      2.75 o 
   6   1   4       49.65       50.52      9.71 o 
   7   1   4       10.17        6.89      4.46 o 
   8   1   4       14.65       17.39      8.65 o 
   9   1   4        0.37       -2.45      6.44 o 
 -10   2   4        0.59       -1.71      7.25 o 
  -9   2   4        0.79       -4.62      4.83 o 
  -8   2   4        3.52        2.72      5.01 o 
  -7   2   4        4.45       13.68      5.46 o 
  -6   2   4       51.17       55.57      5.01 o 
  -5   2   4        4.80       12.48      2.64 o 
  -4   2   4     1129.98     1189.05     12.32 o 
  -3   2   4      309.13      339.52      5.67 o 
  -2   2   4     2458.90     2560.08     19.66 o 
  -1   2   4       20.85       22.03      1.96 o 
   0   2   4       12.65       11.89      2.00 o 
   1   2   4     1053.72     1046.66     11.66 o 
   2   2   4     1695.87     1747.50     15.18 o 
   3   2   4        6.27        3.33      1.86 o 
   4   2   4        0.23        1.68      1.79 o 
   5   2   4       59.81       82.30      4.56 o 
   6   2   4      207.35      205.64      7.40 o 
   7   2   4       37.18       36.72      5.71 o 
   8   2   4        4.74       13.28      6.81 o 
   9   2   4       33.54       44.80      8.97 o 
 -10   3   4       22.01       13.18      8.31 o 
  -9   3   4        3.84       10.86      5.78 o 
  -8   3   4       31.71       27.73      6.28 o 
  -7   3   4       15.98       25.65      7.05 o 
  -6   3   4      119.75      107.65     12.35 o 
  -5   3   4        4.30        1.43      2.41 o 
  -4   3   4        0.01        0.12      1.80 o 
  -3   3   4      807.75      771.27      9.33 o 
  -2   3   4       56.04       40.18      2.17 o 
  -1   3   4     1936.78     1810.81     14.08 o 
   0   3   4      187.17      167.78      5.68 o 
   1   3   4      123.35       84.16      2.86 o 
   2   3   4      786.83      798.77     10.28 o 
   3   3   4      433.01      468.96      8.24 o 
   4   3   4       73.11       62.97      3.61 o 
   5   3   4       84.92       91.99      4.94 o 
   6   3   4        4.19        1.32      3.13 o 
   7   3   4        0.04       -2.59      4.25 o 
   8   3   4       10.43       19.98     20.81 o 
   9   3   4        0.72       11.02     11.55 o 
 -10   4   4        4.71       11.91      6.33 o 
  -9   4   4        1.84       -6.25      4.88 o 
  -8   4   4       12.30        2.65      5.42 o 
  -7   4   4      252.32      243.99     12.70 o 
  -6   4   4        7.08        5.21      3.59 o 
  -5   4   4      426.70      406.93     11.70 o 
  -4   4   4      171.97      161.35      4.13 o 
  -3   4   4     1242.10     1435.39     16.25 o 
  -2   4   4      116.06      132.65      4.49 o 
  -1   4   4       16.88       17.13      1.81 o 
   0   4   4     1632.98     1676.82     15.48 o 
   1   4   4      286.92      324.60      5.73 o 
   2   4   4     1712.35     1668.82     15.82 o 
   3   4   4     1952.08     1836.89     17.70 o 
   4   4   4      357.13      373.89      7.53 o 
   5   4   4        6.72       11.77      3.16 o 
   6   4   4       53.16       58.67      5.68 o 
   7   4   4       95.49       94.64      8.02 o 
   8   4   4        8.17        0.01      5.68 o 
   9   4   4        8.86       29.02     12.60 o 
  -9   5   4        1.48        2.31      5.14 o 
  -8   5   4       53.48       53.66      7.59 o 
  -7   5   4      147.42      151.82     10.17 o 
  -6   5   4        6.93       15.71      4.28 o 
  -5   5   4      132.64      143.45      7.22 o 
  -4   5   4        3.13        2.26      2.33 o 
  -3   5   4     1622.65     1751.96     19.25 o 
  -2   5   4       60.77       64.79      5.82 o 
  -1   5   4      261.09      308.86      5.44 o 
   0   5   4      673.12      688.20      8.93 o 
   1   5   4     1891.93     2133.85     18.79 o 
   2   5   4      516.42      422.09      7.36 o 
   3   5   4      398.09      365.19      7.20 o 
   4   5   4      329.28      294.31      6.88 o 
   5   5   4      302.64      329.30      9.00 o 
   6   5   4       80.46       75.62      6.10 o 
   7   5   4        1.24        1.69      4.12 o 
   8   5   4        1.08        2.67      5.87 o 
   9   5   4        1.51       10.92     10.83 o 
  -9   6   4        0.01        6.24      4.86 o 
  -8   6   4        0.26        3.00      4.16 o 
  -7   6   4      204.73      193.87      9.87 o 
  -6   6   4      409.50      419.28     12.87 o 
  -5   6   4       13.86       13.60      4.03 o 
  -4   6   4      853.70      918.02     17.07 o 
  -3   6   4      532.71      602.34     10.67 o 
  -2   6   4      162.56      176.72      6.60 o 
  -1   6   4        0.69        0.98      1.70 o 
   0   6   4      151.17      160.44      4.55 o 
   1   6   4       43.34       44.21      2.87 o 
   2   6   4      896.65      887.90     11.64 o 
   3   6   4     1457.66     1519.38     16.64 o 
   4   6   4      334.18      320.08      7.46 o 
   5   6   4      431.55      390.53     10.70 o 
   6   6   4      135.41      128.97      7.50 o 
   7   6   4       12.48        9.17      4.61 o 
   8   6   4        7.86        8.91      7.01 o 
   9   6   4       16.28        3.46     11.22 o 
  -9   7   4        2.48        4.99      5.80 o 
  -8   7   4       37.17       49.23      7.53 o 
  -7   7   4      136.14      132.37     10.13 o 
  -6   7   4       31.07       28.43      5.19 o 
  -5   7   4       69.50       67.11      5.70 o 
  -4   7   4      221.25      225.21      8.73 o 
  -3   7   4      496.22      490.25     10.08 o 
  -2   7   4      208.20      204.85      7.62 o 
  -1   7   4       58.66       67.60      3.31 o 
   0   7   4      598.95      546.76      8.82 o 
   1   7   4     3012.74     3127.58     33.14 o 
   2   7   4       69.20       71.31      4.23 o 
   3   7   4      256.51      274.85      6.89 o 
   4   7   4      157.26      177.58      5.93 o 
   5   7   4      152.90      148.03      6.74 o 
   6   7   4        4.16        3.50      3.98 o 
   7   7   4       25.56        5.81     10.31 o 
   8   7   4        2.91       10.92      6.90 o 
  -9   8   4        8.27       11.37     12.47 o 
  -8   8   4        4.54        8.42      8.90 o 
  -7   8   4      116.79      121.49     10.15 o 
  -6   8   4        5.01        8.20      4.40 o 
  -5   8   4       82.80       75.33      6.55 o 
  -4   8   4      221.12      245.16     15.71 o 
  -3   8   4       19.18       17.25      3.26 o 
  -2   8   4        1.89        4.08      2.85 o 
  -1   8   4      127.45      115.55      4.85 o 
   0   8   4     1639.00     1721.89     18.03 o 
   1   8   4       78.13       93.47      4.41 o 
   2   8   4      180.27      170.02      6.22 o 
   3   8   4      344.28      302.22     11.37 o 
   4   8   4      406.81      366.02      8.64 o 
   5   8   4      582.03      592.79     14.84 o 
   6   8   4       26.27       30.85      6.48 o 
   7   8   4        0.33        1.72      4.67 o 
   8   8   4       10.37       11.74      6.89 o 
  -8   9   4       12.16       17.58      6.31 o 
  -7   9   4      141.39      121.96      8.57 o 
  -6   9   4      196.78      178.88      9.52 o 
  -5   9   4      204.63      201.73      9.69 o 
  -4   9   4       59.25       66.14      5.98 o 
  -3   9   4      216.92      242.46      7.99 o 
  -2   9   4        2.08        0.73      2.83 o 
  -1   9   4       14.66        9.81      3.10 o 
   0   9   4       74.17       78.07      4.48 o 
   1   9   4      289.95      319.90      8.01 o 
   2   9   4      613.84      600.33     10.80 o 
   3   9   4        0.94       -0.80      2.21 o 
   4   9   4       73.31       57.96      5.46 o 
   5   9   4      463.28      435.48     16.50 o 
   6   9   4       39.63       45.99      6.61 o 
   7   9   4        0.97        3.51      5.10 o 
   8   9   4        0.81       -9.62     10.49 o 
  -8  10   4       10.97        5.13     10.78 o 
  -7  10   4        0.41       -0.21      4.64 o 
  -6  10   4        7.83       12.53      5.60 o 
  -5  10   4       10.46        5.11      4.62 o 
  -4  10   4        0.15       -0.57      4.50 o 
  -3  10   4      505.29      462.39     11.29 o 
  -2  10   4        2.46        1.70      3.40 o 
  -1  10   4      302.56      331.72      9.33 o 
   0  10   4       78.77       90.20      4.79 o 
   1  10   4       27.43       35.89      4.27 o 
   2  10   4       99.57       84.35      4.77 o 
   3  10   4        8.06        7.09      2.99 o 
   4  10   4      135.06      128.65      7.49 o 
   5  10   4      196.18      193.59     11.16 o 
   6  10   4        0.46        7.16      5.96 o 
   7  10   4        1.58        2.62      9.14 o 
   8  10   4        0.23       -5.14      7.31 o 
  -8  11   4        0.12       -8.84      6.21 o 
  -7  11   4        4.64        6.49      5.32 o 
  -6  11   4       18.58       21.23      5.56 o 
  -5  11   4       16.52       23.42      5.62 o 
  -4  11   4       14.17       16.04      4.78 o 
  -3  11   4        0.06        3.31      3.20 o 
  -2  11   4       57.55       58.55      5.44 o 
  -1  11   4       76.84       74.03      5.46 o 
   0  11   4       11.56        9.22      3.81 o 
   1  11   4      191.63      170.75      6.46 o 
   2  11   4       42.86       36.00      4.00 o 
   3  11   4        1.29        4.12      3.04 o 
   4  11   4        9.64       12.98      4.55 o 
   5  11   4       88.22       95.24      8.71 o 
   6  11   4        1.36        1.46      4.83 o 
   7  11   4        0.40       24.46      6.34 o 
  -7  12   4       15.12        9.31      6.67 o 
  -6  12   4       16.04       27.77      6.16 o 
  -5  12   4       40.90       42.30      6.63 o 
  -4  12   4       28.51       28.93      5.42 o 
  -3  12   4       11.48        7.76      4.71 o 
  -2  12   4       28.17       27.38      4.44 o 
  -1  12   4      112.22      121.08      6.95 o 
   0  12   4       16.27       18.17      4.20 o 
   1  12   4      133.24      139.59      6.26 o 
   2  12   4        0.75        0.34      2.82 o 
   3  12   4       37.52       32.95      4.23 o 
   4  12   4        3.00        4.62      5.85 o 
   5  12   4        5.64        2.21      4.58 o 
   6  12   4        6.17       -6.59      5.19 o 
   7  12   4        1.86       12.39      6.15 o 
  -7  13   4       10.51        7.26      5.52 o 
  -6  13   4        8.84        1.33      5.15 o 
  -5  13   4       26.12       29.50      7.55 o 
  -4  13   4        0.20        3.83      4.55 o 
  -3  13   4        0.19       -0.64      5.48 o 
  -2  13   4       13.21       19.41      4.10 o 
  -1  13   4        5.39        3.16      4.36 o 
   0  13   4        3.01       -2.68      3.34 o 
   1  13   4        1.69       -5.07      3.83 o 
   2  13   4       17.01       16.73      3.50 o 
   3  13   4       65.73       63.55      5.29 o 
   4  13   4        0.01        2.66      7.46 o 
   5  13   4        2.31       -0.98      4.93 o 
   6  13   4        0.18        3.45      7.14 o 
  -6  14   4        3.11        7.17      6.93 o 
  -5  14   4        0.91        7.03      5.07 o 
  -4  14   4        0.66        0.80      4.93 o 
  -3  14   4       14.56       26.30      5.76 o 
  -2  14   4        0.45       -3.84      3.45 o 
  -1  14   4        1.85        3.32      3.45 o 
   0  14   4       30.35       39.61      5.43 o 
   1  14   4        0.69        9.51      4.60 o 
   2  14   4       15.00       23.60      4.87 o 
   3  14   4        2.71       -1.63      3.82 o 
   4  14   4        1.81        5.83      5.39 o 
   5  14   4        0.23        3.77      5.44 o 
  -5  15   4        0.34        7.86      5.53 o 
  -4  15   4        0.80       -0.46      4.84 o 
  -3  15   4        0.81        3.53      4.82 o 
  -2  15   4        0.88        3.85      4.60 o 
  -1  15   4        1.35        2.59      3.70 o 
   0  15   4        7.12       10.64      4.00 o 
   1  15   4        7.27       19.33      4.94 o 
   2  15   4        8.85        9.75      4.80 o 
   3  15   4        0.63        0.66      8.85 o 
   4  15   4        0.74       -0.03      5.58 o 
   5  15   4        1.80        3.62      7.31 o 
  -4  16   4        9.90       -3.05      6.96 o 
  -3  16   4       10.13        2.97      5.17 o 
  -2  16   4        0.37        1.54      3.89 o 
  -1  16   4        5.03       -0.11      4.06 o 
   0  16   4        0.00        6.89      4.39 o 
   1  16   4        3.68        8.07      4.78 o 
   2  16   4        1.54        2.25      4.47 o 
   3  16   4        0.04       13.89      7.14 o 
   4  16   4       14.72       11.36      7.48 o 
  -3  17   4        3.13        4.29      8.40 o 
  -2  17   4       20.18       18.09      5.36 o 
  -1  17   4       11.95       19.53      5.22 o 
   0  17   4        8.49       16.39      5.33 o 
   1  17   4        1.42       -9.24      6.16 o 
   2  17   4        3.72       -3.72      7.57 o 
  -9   0   5        0.02      -10.80      8.55 o 
  -7   0   5      559.30      500.91     19.27 o 
  -5   0   5        3.59        1.96      2.86 o 
  -3   0   5     4386.46     4808.14     59.65 o 
  -1   0   5     1542.18     1697.07     20.71 o 
   1   0   5     1747.95     1919.03     34.70 o 
   3   0   5        9.44       10.78      2.91 o 
   5   0   5       17.80        8.87      3.58 o 
   7   0   5       27.46       45.40     11.36 o 
   9   0   5        5.78        1.74     10.30 o 
 -10   1   5        0.80       -0.87      7.61 o 
  -9   1   5        6.58       -5.44      6.34 o 
  -8   1   5       46.52       56.04      7.36 o 
  -7   1   5      335.04      321.54     13.49 o 
  -6   1   5       43.99       49.38      4.43 o 
  -5   1   5        0.07       -1.58      2.25 o 
  -4   1   5      328.16      282.19      5.82 o 
  -3   1   5      357.09      388.70      7.22 o 
  -2   1   5     1062.66     1084.93     12.43 o 
  -1   1   5     1989.68     1986.88     18.18 o 
   0   1   5     1124.98     1218.76     11.29 o 
   1   1   5     1732.17     1902.92     20.74 o 
   2   1   5      516.67      485.13      6.45 o 
   3   1   5      334.23      417.26      6.92 o 
   4   1   5       75.43       83.26      3.74 o 
   5   1   5      534.44      539.13      9.97 o 
   6   1   5       37.27       31.38      6.23 o 
   7   1   5       30.84       23.43      6.78 o 
   8   1   5        8.37       -0.14      5.95 o 
   9   1   5        0.46       -0.84      6.96 o 
 -10   2   5       24.80       25.46     36.88 o 
  -9   2   5       10.19       18.95     10.55 o 
  -8   2   5        9.74       15.44      5.62 o 
  -7   2   5      353.52      358.12     12.20 o 
  -6   2   5      130.56      118.80      6.89 o 
  -5   2   5       43.45       45.49      3.68 o 
  -4   2   5     1122.39     1135.65     12.55 o 
  -3   2   5     1947.52     2059.43     17.97 o 
  -2   2   5        0.13        2.34      1.59 o 
  -1   2   5      354.26      286.87      5.18 o 
   0   2   5     1567.49     1713.95     14.70 o 
   1   2   5     1453.74     1434.50     15.10 o 
   2   2   5     1537.22     1622.33     14.62 o 
   3   2   5      783.57      757.75      9.77 o 
   4   2   5        0.21        2.94      2.04 o 
   5   2   5      241.16      220.07      6.37 o 
   6   2   5      410.69      397.13     11.51 o 
   7   2   5       24.13       30.26      7.52 o 
   8   2   5        0.13        4.81      9.05 o 
   9   2   5        8.81       13.30      7.58 o 
 -10   3   5        2.19       12.62      7.59 o 
  -9   3   5        1.83       17.96      9.61 o 
  -8   3   5        1.62        0.33      4.28 o 
  -7   3   5       89.77      105.46     10.39 o 
  -6   3   5      191.60      177.85     10.12 o 
  -5   3   5      241.00      228.49      6.81 o 
  -4   3   5      113.91       98.09      3.70 o 
  -3   3   5      101.88       97.74      4.52 o 
  -2   3   5       45.56       44.28      2.69 o 
  -1   3   5      177.69      174.47      4.15 o 
   0   3   5       88.69       64.38      3.06 o 
   1   3   5       97.66      110.13      3.30 o 
   2   3   5      696.47      672.67      8.61 o 
   3   3   5       15.84       18.95      2.34 o 
   4   3   5       73.66       80.74      3.85 o 
   5   3   5       47.15       50.24      6.41 o 
   6   3   5       57.18       53.35      6.29 o 
   7   3   5        0.72        3.60      5.81 o 
   8   3   5       10.76        8.96      6.73 o 
   9   3   5        0.96        3.14      6.53 o 
  -9   4   5       20.19       27.55      6.27 o 
  -8   4   5        0.13        2.62      9.78 o 
  -7   4   5      165.28      162.64     10.58 o 
  -6   4   5      251.56      254.73      9.60 o 
  -5   4   5       27.42       35.59      4.26 o 
  -4   4   5      223.76      211.56      5.01 o 
  -3   4   5      440.99      478.75      7.02 o 
  -2   4   5       22.12       33.52      2.30 o 
  -1   4   5      580.06      591.08      7.97 o 
   0   4   5        0.44        0.17      1.52 o 
   1   4   5      353.98      320.99      5.92 o 
   2   4   5      159.03      139.27      4.50 o 
   3   4   5       37.49       38.73      3.10 o 
   4   4   5       43.17       50.07      3.88 o 
   5   4   5       60.96       59.30      5.22 o 
   6   4   5        2.81        1.15      4.82 o 
   7   4   5        5.73       10.04      6.09 o 
   8   4   5        0.41        5.29      6.27 o 
   9   4   5       19.13        7.99     10.68 o 
  -9   5   5        6.65       18.11      6.22 o 
  -8   5   5       39.95       39.32      6.60 o 
  -7   5   5       18.43       20.21      5.79 o 
  -6   5   5      145.92      141.28      7.65 o 
  -5   5   5       30.01       22.59      4.16 o 
  -4   5   5        2.84        7.00      2.63 o 
  -3   5   5     1981.90     1990.77     26.15 o 
  -2   5   5      197.77      240.46      7.52 o 
  -1   5   5      835.20      841.81     10.17 o 
   0   5   5      922.67     1011.77     11.70 o 
   1   5   5      932.33     1154.70     12.96 o 
   2   5   5     2691.49     2894.97     24.45 o 
   3   5   5       26.11       25.72      2.74 o 
   4   5   5       15.34       12.91      2.73 o 
   5   5   5      812.37      823.84     16.79 o 
   6   5   5      455.68      495.32     13.84 o 
   7   5   5        0.00        0.07      4.75 o 
   8   5   5       21.84       27.32      7.67 o 
   9   5   5       16.53       20.08     10.46 o 
  -9   6   5       26.90       34.73      8.15 o 
  -8   6   5       28.34       41.86      7.60 o 
  -7   6   5       33.74       37.88      6.46 o 
  -6   6   5       70.08       70.45      6.16 o 
  -5   6   5       18.51       16.76      4.25 o 
  -4   6   5      191.80      188.72      7.96 o 
  -3   6   5       15.58       13.96      3.02 o 
  -2   6   5       36.65       47.86      3.54 o 
  -1   6   5        3.20        1.11      1.79 o 
   0   6   5       65.01       72.63      3.44 o 
   1   6   5     2700.98     2751.20     23.82 o 
   2   6   5       39.52       59.94      3.41 o 
   3   6   5       24.23       29.08      2.98 o 
   4   6   5       53.23       50.21      3.71 o 
   5   6   5     1313.49     1231.68     21.55 o 
   6   6   5        9.44        6.45      4.46 o 
   7   6   5       45.40       50.46      6.72 o 
   8   6   5        3.08        5.84      9.50 o 
  -9   7   5        0.07        0.09      5.55 o 
  -8   7   5       60.34       59.58      7.81 o 
  -7   7   5        5.62        4.20      5.02 o 
  -6   7   5       22.27       25.62      4.76 o 
  -5   7   5      307.27      285.07     10.63 o 
  -4   7   5      148.38      159.71      8.12 o 
  -3   7   5      111.33      111.33      5.26 o 
  -2   7   5       46.89       53.43      4.26 o 
  -1   7   5      310.62      314.00      7.60 o 
   0   7   5      741.14      771.00     10.93 o 
   1   7   5      680.38      636.90     14.89 o 
   2   7   5      306.65      329.49      7.36 o 
   3   7   5      357.75      358.97      8.02 o 
   4   7   5      749.89      680.60     12.98 o 
   5   7   5       21.98       26.09      5.14 o 
   6   7   5        0.84        3.61      4.06 o 
   7   7   5        7.89        9.88     10.96 o 
   8   7   5        1.23      -12.39      8.26 o 
  -9   8   5        0.68       19.41      6.99 o 
  -8   8   5        1.87       -4.15      6.58 o 
  -7   8   5        0.40       -0.40      4.93 o 
  -6   8   5        0.24       -1.80      5.25 o 
  -5   8   5       44.98       51.71      5.75 o 
  -4   8   5        1.31        3.87      3.91 o 
  -3   8   5       21.91       14.09      3.52 o 
  -2   8   5       63.29       57.04      4.32 o 
  -1   8   5       95.11       88.79      3.99 o 
   0   8   5       24.37       21.42      2.79 o 
   1   8   5     1206.26     1233.78     17.09 o 
   2   8   5      199.14      221.90      6.52 o 
   3   8   5       29.06       34.34      3.47 o 
   4   8   5      172.51      171.40      7.02 o 
   5   8   5       42.22       34.50      4.94 o 
   6   8   5        7.67        7.70      5.94 o 
   7   8   5        3.27        5.31      6.65 o 
   8   8   5        6.92       14.15      9.50 o 
  -8   9   5        0.05       -0.81      5.48 o 
  -7   9   5       91.06      114.23     10.52 o 
  -6   9   5        9.23        8.78      4.54 o 
  -5   9   5        2.23       -6.18      4.12 o 
  -4   9   5        2.62        4.33      4.08 o 
  -3   9   5        3.39        2.10      3.25 o 
  -2   9   5       54.05       46.58      5.63 o 
  -1   9   5      117.99      125.84      6.87 o 
   0   9   5        6.45        5.16      2.74 o 
   1   9   5      263.67      253.18      8.05 o 
   2   9   5      122.76      123.60      5.34 o 
   3   9   5      114.62      117.71      5.41 o 
   4   9   5       13.53       14.73      4.31 o 
   5   9   5      170.06      167.47      8.70 o 
   6   9   5       12.86        7.49      7.45 o 
   7   9   5        0.26        1.18      5.15 o 
   8   9   5        0.04       10.46      9.04 o 
  -8  10   5        9.28        9.21      6.24 o 
  -7  10   5        8.85        2.19      4.87 o 
  -6  10   5       37.01       39.77      8.20 o 
  -5  10   5        4.60        9.92      4.76 o 
  -4  10   5       21.85       26.83      5.59 o 
  -3  10   5      232.56      231.25      8.32 o 
  -2  10   5        5.40        6.99      3.40 o 
  -1  10   5        2.33        1.90      3.21 o 
   0  10   5       32.85       33.51      4.21 o 
   1  10   5      397.31      340.95      7.99 o 
   2  10   5      231.74      225.63      9.83 o 
   3  10   5      229.97      218.57      7.22 o 
   4  10   5       26.97       31.44      4.88 o 
   5  10   5       15.83       15.71      5.30 o 
   6  10   5       26.90       29.20      6.07 o 
   7  10   5        0.17        6.55      5.42 o 
  -8  11   5        6.45       16.90      7.25 o 
  -7  11   5       40.48       57.05     12.87 o 
  -6  11   5       61.96       51.85      6.60 o 
  -5  11   5        8.73        7.21      4.61 o 
  -4  11   5      183.33      187.81      9.77 o 
  -3  11   5      110.02      116.03      7.97 o 
  -2  11   5      160.46      154.49      7.29 o 
  -1  11   5        2.66        3.09      3.53 o 
   0  11   5      446.56      399.79     10.80 o 
   1  11   5      444.85      434.12     10.03 o 
   2  11   5       52.16       48.55      4.44 o 
   3  11   5       10.36       13.19      2.85 o 
   4  11   5        1.26        1.96      4.61 o 
   5  11   5        7.34       -1.00      4.60 o 
   6  11   5       13.97       11.16      5.29 o 
   7  11   5        0.19        2.65      7.75 o 
  -7  12   5        9.01       16.60      5.70 o 
  -6  12   5        1.03       -2.50      5.19 o 
  -5  12   5        1.71        3.11      4.42 o 
  -4  12   5       18.76       34.79      5.80 o 
  -3  12   5        9.36        6.86      3.50 o 
  -2  12   5       80.26       85.50      5.92 o 
  -1  12   5      112.05      123.61      6.88 o 
   0  12   5      179.25      186.30      8.11 o 
   1  12   5        6.32       10.30      3.86 o 
   2  12   5       44.67       39.46      4.15 o 
   3  12   5       92.80       93.90      6.63 o 
   4  12   5       15.10       14.58      5.70 o 
   5  12   5       56.91       41.79      8.57 o 
   6  12   5        5.72        7.01      5.37 o 
  -7  13   5        0.31        1.92      5.12 o 
  -6  13   5       13.64       20.78      5.99 o 
  -5  13   5       42.53       34.39      6.41 o 
  -4  13   5        1.21        4.85      4.70 o 
  -3  13   5        5.48        4.68      4.56 o 
  -2  13   5      121.40      124.43      7.14 o 
  -1  13   5        3.68       10.45      3.97 o 
   0  13   5        5.69        6.48      3.79 o 
   1  13   5       23.24       15.98      3.89 o 
   2  13   5        9.13        7.01      3.64 o 
   3  13   5        1.23        0.35      3.86 o 
   4  13   5        0.40        2.49      4.77 o 
   5  13   5        0.08        1.91      4.96 o 
   6  13   5        3.32        7.68      7.63 o 
  -6  14   5        4.98        8.79      5.34 o 
  -5  14   5        0.16       -2.81      4.45 o 
  -4  14   5       15.21       16.92      5.51 o 
  -3  14   5       17.57       16.29      5.40 o 
  -2  14   5        1.64        2.51      4.39 o 
  -1  14   5        8.16       12.85      4.35 o 
   0  14   5        0.15        1.47      3.79 o 
   1  14   5       23.57       22.36      4.59 o 
   2  14   5       26.88       19.37      7.02 o 
   3  14   5        2.61        2.07      4.85 o 
   4  14   5        6.22        6.43      5.24 o 
   5  14   5        5.96        3.61      5.79 o 
  -5  15   5        4.15       12.18      5.55 o 
  -4  15   5        0.99       -4.27      4.57 o 
  -3  15   5        0.02       -0.85      4.67 o 
  -2  15   5       48.03       66.66      6.09 o 
  -1  15   5        3.66        2.74      4.10 o 
   0  15   5        1.40        5.80      3.56 o 
   1  15   5       50.94       54.19      8.84 o 
   2  15   5       37.31       49.29      6.97 o 
   3  15   5        0.09        4.53     11.59 o 
   4  15   5        8.03        7.67      5.59 o 
  -4  16   5        0.33       -1.97      5.41 o 
  -3  16   5        0.55       -0.31      4.85 o 
  -2  16   5        0.14        1.04      4.13 o 
  -1  16   5       13.82        9.02      4.58 o 
   0  16   5        2.86        6.45      6.11 o 
   1  16   5        7.86       11.69      4.70 o 
   2  16   5        0.04       -1.99      8.53 o 
   3  16   5       19.05       16.09      7.15 o 
  -3  17   5        1.51        0.41      9.54 o 
  -2  17   5        4.05       -3.51      5.19 o 
  -1  17   5        1.72        2.70      4.93 o 
   0  17   5        7.63        3.15      5.56 o 
   1  17   5        1.14        4.48      7.41 o 
   2  17   5        0.89        6.30      8.27 o 
 -10   0   6       12.83       24.54     13.06 o 
  -8   0   6       86.61       79.82     15.16 o 
  -4   0   6      176.61      176.93      8.77 o 
  -2   0   6     4402.48     4696.73     47.51 o 
   0   0   6      777.69      637.05     11.09 o 
   2   0   6      168.95      146.96      4.82 o 
   4   0   6      357.60      316.82      9.65 o 
   6   0   6       12.41       32.51     10.80 o 
   8   0   6       13.58        6.06      8.99 o 
 -10   1   6        6.89        8.50     10.73 o 
  -9   1   6        0.12       10.71      6.94 o 
  -8   1   6        4.98        8.90      5.18 o 
  -7   1   6        2.10        8.57      5.02 o 
  -6   1   6      412.10      381.89     11.34 o 
  -5   1   6       17.60       14.10      3.16 o 
  -4   1   6      563.82      566.14      8.82 o 
  -3   1   6      237.41      266.13      5.78 o 
  -2   1   6      347.24      405.13      6.82 o 
  -1   1   6      551.76      508.31     12.51 o 
   0   1   6      525.37      594.66      7.57 o 
   1   1   6       14.33       14.02      2.08 o 
   2   1   6      471.64      631.53      9.66 o 
   3   1   6      559.27      535.55      8.00 o 
   4   1   6        4.50        5.07      2.15 o 
   5   1   6      175.18      166.46      7.53 o 
   6   1   6      229.07      229.59     13.72 o 
   7   1   6        0.53       -9.50      6.33 o 
   8   1   6       11.58        8.07      6.50 o 
   9   1   6        2.99       -8.65      6.91 o 
 -10   2   6        1.13        9.10      8.49 o 
  -9   2   6        1.70        7.39      6.80 o 
  -8   2   6       17.83       21.03      5.75 o 
  -7   2   6      519.95      477.40     16.73 o 
  -6   2   6      119.66      108.41      8.46 o 
  -5   2   6      206.27      180.67      6.29 o 
  -4   2   6       53.03       56.15      3.75 o 
  -3   2   6      811.33      911.43     11.09 o 
  -2   2   6     1309.38     1381.92     13.90 o 
  -1   2   6      105.70      100.71      3.51 o 
   0   2   6      365.34      333.40      5.63 o 
   1   2   6     2716.82     2973.14     26.59 o 
   2   2   6     1103.08     1301.01     15.47 o 
   3   2   6       62.51       74.61      3.25 o 
   4   2   6       79.20       71.31      4.43 o 
   5   2   6      489.71      488.40     10.69 o 
   6   2   6        0.06        2.71      4.54 o 
   7   2   6        5.61       -4.09      5.70 o 
   8   2   6        0.06        1.49      6.73 o 
   9   2   6        2.34        4.01      7.29 o 
  -9   3   6        6.55       19.50      7.81 o 
  -8   3   6        0.45       14.70      5.50 o 
  -7   3   6       89.38       90.84      8.52 o 
  -6   3   6      608.11      563.82     17.55 o 
  -5   3   6       13.58       17.43      3.78 o 
  -4   3   6      224.39      243.23      5.79 o 
  -3   3   6        0.02        6.68      2.24 o 
  -2   3   6      161.22      159.89      4.47 o 
  -1   3   6      118.21       91.72      3.37 o 
   0   3   6        0.78        1.27      1.73 o 
   1   3   6        6.58       15.15      2.46 o 
   2   3   6     1501.95     1588.75     18.01 o 
   3   3   6      521.31      542.99      8.38 o 
   4   3   6        1.88        1.67      3.82 o 
   5   3   6      104.23      112.43      5.75 o 
   6   3   6      427.32      417.18     18.24 o 
   7   3   6       26.28       42.58     13.48 o 
   8   3   6       19.25       17.13      7.37 o 
   9   3   6        1.71       -7.39      6.90 o 
  -9   4   6        1.27        2.27      5.38 o 
  -8   4   6        0.27       -2.01      6.92 o 
  -7   4   6        7.43       -0.16      6.88 o 
  -6   4   6        0.13        2.26      3.28 o 
  -5   4   6       89.75       92.06      6.02 o 
  -4   4   6        4.47       -2.25      2.46 o 
  -3   4   6      932.92      945.01     11.23 o 
  -2   4   6        0.33       -1.32      1.75 o 
  -1   4   6       79.67       77.65      3.30 o 
   0   4   6      765.72      764.87     14.08 o 
   1   4   6       23.70       34.54      3.06 o 
   2   4   6      290.50      310.45      6.04 o 
   3   4   6        0.26        1.33      2.05 o 
   4   4   6       50.54       47.40      4.04 o 
   5   4   6       16.11       22.29      4.26 o 
   6   4   6       35.04       37.96      6.20 o 
   7   4   6        0.00       -5.70      5.04 o 
   8   4   6        8.13       22.86      7.42 o 
   9   4   6        0.89       21.41     12.18 o 
  -9   5   6        0.02        9.19      5.99 o 
  -8   5   6        4.18        1.08      5.19 o 
  -7   5   6      262.38      257.79     13.34 o 
  -6   5   6        0.76        4.28      3.83 o 
  -5   5   6       36.73       33.37      4.74 o 
  -4   5   6      310.69      268.18      7.56 o 
  -3   5   6      165.06      175.87      6.06 o 
  -2   5   6      176.24      190.73      4.61 o 
  -1   5   6       40.05       34.74      2.67 o 
   0   5   6      586.03      622.69      9.15 o 
   1   5   6       36.45       37.16      2.73 o 
   2   5   6       98.64      142.25      4.52 o 
   3   5   6      293.54      273.83      8.74 o 
   4   5   6        1.71        0.71      2.58 o 
   5   5   6      318.63      330.65     12.93 o 
   6   5   6      318.16      375.32     18.22 o 
   7   5   6        0.02       -3.01      5.26 o 
   8   5   6        2.41        0.46      6.25 o 
  -9   6   6        0.28       -1.45      6.50 o 
  -8   6   6        6.82        2.73      5.07 o 
  -7   6   6      127.38      120.80      9.73 o 
  -6   6   6      153.51      165.94      8.62 o 
  -5   6   6       17.71       19.07      4.22 o 
  -4   6   6       40.59       40.67      4.69 o 
  -3   6   6       50.96       50.92      3.98 o 
  -2   6   6      146.65      150.49      5.72 o 
  -1   6   6      367.86      349.55      6.40 o 
   0   6   6       18.17       10.01      2.21 o 
   1   6   6       82.68       92.93      4.03 o 
   2   6   6        0.77        0.45      2.09 o 
   3   6   6      118.65       93.90      5.09 o 
   4   6   6       25.47       30.57      3.81 o 
   5   6   6       20.01       17.45      4.56 o 
   6   6   6      177.04      148.01      8.37 o 
   7   6   6        5.59        5.58      5.97 o 
   8   6   6        1.05        1.96     10.32 o 
  -9   7   6        1.95        2.17      6.04 o 
  -8   7   6        1.86        9.64      6.01 o 
  -7   7   6        7.33        8.40      5.20 o 
  -6   7   6        8.37        3.89      4.36 o 
  -5   7   6       35.48       31.42      5.18 o 
  -4   7   6       93.18       92.97      6.27 o 
  -3   7   6       22.43       22.12      3.56 o 
  -2   7   6      240.98      203.70      6.83 o 
  -1   7   6        8.06        3.73      2.08 o 
   0   7   6        0.24       -1.53      2.10 o 
   1   7   6      154.73      158.14      6.53 o 
   2   7   6      470.38      464.17      8.95 o 
   3   7   6        0.05       -1.80      2.90 o 
   4   7   6      122.81      122.69      6.39 o 
   5   7   6      145.67      125.74      7.57 o 
   6   7   6       58.50       55.96      5.81 o 
   7   7   6        5.28       10.90      4.80 o 
   8   7   6        0.20        4.70      8.04 o 
  -9   8   6        5.32       20.12      7.14 o 
  -8   8   6       53.14       53.67     13.76 o 
  -7   8   6       48.95       41.84      7.11 o 
  -6   8   6       44.84       50.18      6.02 o 
  -5   8   6      128.87      132.79      8.13 o 
  -4   8   6       27.47       22.71      4.58 o 
  -3   8   6        8.88       12.60      3.54 o 
  -2   8   6       76.55       72.72      4.89 o 
  -1   8   6        7.25        1.91      2.89 o 
   0   8   6       68.29       54.84      3.72 o 
   1   8   6      578.74      536.12     11.11 o 
   2   8   6       13.36       11.77      2.83 o 
   3   8   6        0.89       -4.34      2.89 o 
   4   8   6      136.62      125.43      6.39 o 
   5   8   6       15.24       12.93      4.74 o 
   6   8   6       63.87       72.40      6.54 o 
   7   8   6        3.86       11.72      7.35 o 
   8   8   6        0.00      -14.03      9.35 o 
  -8   9   6        6.70       16.25      6.12 o 
  -7   9   6        4.44        1.51      8.58 o 
  -6   9   6        3.49        6.30      4.37 o 
  -5   9   6      167.05      160.19      9.00 o 
  -4   9   6      126.60      139.58      8.23 o 
  -3   9   6      196.43      207.27      7.81 o 
  -2   9   6       10.13        8.87      3.53 o 
  -1   9   6      181.53      188.90      8.65 o 
   0   9   6        2.87        4.52      2.70 o 
   1   9   6       23.24       22.36      3.09 o 
   2   9   6        0.54       -4.03      2.69 o 
   3   9   6       49.83       49.90      4.72 o 
   4   9   6        7.75        3.57      4.01 o 
   5   9   6       62.33       61.09      6.06 o 
   6   9   6       14.39       28.15      6.19 o 
   7   9   6       11.83       17.93      9.01 o 
  -8  10   6        0.40       -4.07      5.68 o 
  -7  10   6       11.44       14.24      5.29 o 
  -6  10   6        7.67       13.49      4.88 o 
  -5  10   6        7.09       13.18      5.28 o 
  -4  10   6       66.74       78.79      6.68 o 
  -3  10   6      200.45      195.74      9.48 o 
  -2  10   6       22.02       14.87      3.71 o 
  -1  10   6       66.75       58.97      5.03 o 
   0  10   6       41.61       41.42      5.37 o 
   1  10   6      243.28      218.30      7.04 o 
   2  10   6       17.16       17.00      3.38 o 
   3  10   6       20.78       14.68      3.90 o 
   4  10   6        9.30       13.49      4.48 o 
   5  10   6       42.64       40.50      6.56 o 
   6  10   6        9.91        2.25      6.34 o 
   7  10   6        0.29      -10.58     13.21 o 
  -7  11   6       12.59        8.99      7.02 o 
  -6  11   6        3.05        3.64      4.55 o 
  -5  11   6        6.38       11.97      4.77 o 
  -4  11   6        0.49       -0.69      4.02 o 
  -3  11   6       61.99       43.64      6.10 o 
  -2  11   6       13.71        9.82      3.64 o 
  -1  11   6       26.58       20.99      4.32 o 
   0  11   6       84.30       82.29      5.87 o 
   1  11   6      394.12      418.75     11.38 o 
   2  11   6       91.11       85.94      8.32 o 
   3  11   6       16.24       16.88      4.16 o 
   4  11   6       66.37       61.37      6.07 o 
   5  11   6       79.80       80.47      8.23 o 
   6  11   6        0.53        0.43     12.12 o 
   7  11   6       14.42       23.12     13.30 o 
  -7  12   6        3.03       11.38      5.52 o 
  -6  12   6        0.50       13.48      5.30 o 
  -5  12   6        0.03        2.15      4.54 o 
  -4  12   6        1.10       -0.77      4.39 o 
  -3  12   6       53.82       54.11      6.06 o 
  -2  12   6       25.49       34.47      5.47 o 
  -1  12   6       20.00       18.74      4.17 o 
   0  12   6        5.65        5.83      3.54 o 
   1  12   6      271.69      243.49      9.17 o 
   2  12   6       31.51       24.40      4.25 o 
   3  12   6        0.24        1.61      4.52 o 
   4  12   6       22.02       30.78      6.29 o 
   5  12   6        4.98        2.01      5.01 o 
   6  12   6        0.35        7.58      5.49 o 
  -6  13   6        0.24        4.45      4.86 o 
  -5  13   6       29.07       20.15      5.69 o 
  -4  13   6       10.68       11.41      5.26 o 
  -3  13   6       53.12       73.81      7.21 o 
  -2  13   6        1.23        2.66      3.46 o 
  -1  13   6       57.85       50.17      5.15 o 
   0  13   6        0.92        3.30      3.53 o 
   1  13   6       46.22       48.81      5.20 o 
   2  13   6        0.14       -0.24      3.90 o 
   3  13   6       13.07       23.54      6.24 o 
   4  13   6        9.55       13.07      5.54 o 
   5  13   6        1.90       15.76      5.89 o 
   6  13   6        0.03        8.63      6.01 o 
  -6  14   6        6.34        1.30      5.34 o 
  -5  14   6        7.88       10.89      5.14 o 
  -4  14   6        1.12       -4.77      4.22 o 
  -3  14   6        4.93       10.73      5.09 o 
  -2  14   6       55.00       56.51      5.76 o 
  -1  14   6        2.03       11.09      4.39 o 
   0  14   6       10.59       10.15      4.56 o 
   1  14   6       79.65       77.30      6.98 o 
   2  14   6       47.05       48.45      6.69 o 
   3  14   6       19.48       21.08      7.55 o 
   4  14   6        0.30       13.36      5.92 o 
   5  14   6        7.93       20.74      8.98 o 
  -5  15   6        1.27        6.59      6.03 o 
  -4  15   6       12.89       13.77      6.98 o 
  -3  15   6        9.07        8.40      5.25 o 
  -2  15   6        4.79        2.93      4.18 o 
  -1  15   6       57.52       61.80      6.04 o 
   0  15   6        1.23       -1.26      7.21 o 
   1  15   6       58.13       64.76      8.01 o 
   2  15   6        7.35        5.66      4.80 o 
   3  15   6       14.09       19.46      7.07 o 
   4  15   6        8.02       13.56      6.81 o 
  -4  16   6        0.70        5.93      5.68 o 
  -3  16   6        0.24       -5.84      4.50 o 
  -2  16   6       36.92       44.52      5.75 o 
  -1  16   6        0.39       -6.05      4.03 o 
   0  16   6        0.16        6.63      6.24 o 
   1  16   6        0.27       11.86      6.13 o 
   2  16   6       24.25       20.84      5.13 o 
   3  16   6        6.57        5.49      7.54 o 
  -2  17   6        1.47        2.36      5.17 o 
  -1  17   6        0.42        5.76      4.33 o 
   0  17   6       22.72       26.00     11.64 o 
   1  17   6        0.27       -2.95      6.67 o 
  -9   0   7        0.33       24.56     11.36 o 
  -7   0   7      171.46      158.33     18.68 o 
  -5   0   7       68.01       75.22      7.07 o 
  -3   0   7      638.43      690.87     17.62 o 
  -1   0   7      133.21      146.75      6.12 o 
   1   0   7      127.99      123.61      7.62 o 
   3   0   7     1278.16     1329.92     28.00 o 
   5   0   7      140.06      169.07     11.19 o 
   7   0   7       20.60        4.63      8.16 o 
   9   0   7        0.78        9.40      9.81 o 
  -9   1   7       13.61       16.66     10.90 o 
  -8   1   7       19.07       22.77      7.14 o 
  -7   1   7      145.49      130.62      9.69 o 
  -6   1   7      228.88      224.15      9.38 o 
  -5   1   7      110.76      109.76      5.42 o 
  -4   1   7       90.75       81.40      4.14 o 
  -3   1   7      374.88      429.05      8.65 o 
  -2   1   7        2.50        2.84      2.12 o 
  -1   1   7        0.30        1.34      2.00 o 
   0   1   7       82.01       59.42      2.75 o 
   1   1   7      396.13      403.96      7.57 o 
   2   1   7      186.51      145.21      4.89 o 
   3   1   7      288.75      329.22      7.63 o 
   4   1   7       53.36       52.39      4.85 o 
   5   1   7      108.33      116.20      6.89 o 
   6   1   7        0.21       -2.28      5.37 o 
   7   1   7       81.82       87.08     10.19 o 
   8   1   7        6.55        7.83      9.93 o 
   9   1   7       20.40       31.05      7.92 o 
  -9   2   7       32.18       49.71     10.22 o 
  -8   2   7       28.84       29.93      9.22 o 
  -7   2   7        4.84        5.69      5.15 o 
  -6   2   7     1566.56     1589.26     30.40 o 
  -5   2   7      296.42      271.26      8.08 o 
  -4   2   7       45.94       40.76      3.23 o 
  -3   2   7      167.94      154.60      5.36 o 
  -2   2   7     6520.68     7092.75     48.49 o 
  -1   2   7      156.28      125.56      4.59 o 
   0   2   7       90.73       79.73      3.15 o 
   1   2   7      389.57      422.44      8.78 o 
   2   2   7     2335.36     2662.93     25.80 o 
   3   2   7        2.16        1.28      2.44 o 
   4   2   7        2.30        3.69      5.87 o 
   5   2   7        6.91       13.58      4.37 o 
   6   2   7      941.28      906.10     21.99 o 
   7   2   7        0.58       -3.58      6.04 o 
   8   2   7        1.27        4.99      6.81 o 
  -9   3   7       20.46       28.86      8.25 o 
  -8   3   7        5.63       11.76      6.55 o 
  -7   3   7       22.33       15.85      6.47 o 
  -6   3   7      326.03      333.18     13.90 o 
  -5   3   7        3.92        4.25      3.09 o 
  -4   3   7       13.77       12.03      2.62 o 
  -3   3   7      205.77      187.93      5.15 o 
  -2   3   7      277.47      270.96      6.02 o 
  -1   3   7      267.12      249.23      5.59 o 
   0   3   7      398.70      411.76      6.98 o 
   1   3   7       50.16       64.62      3.75 o 
   2   3   7      209.85      190.21      5.97 o 
   3   3   7       66.41       60.16      5.53 o 
   4   3   7      146.36      175.07      6.70 o 
   5   3   7       74.66       69.18      5.87 o 
   6   3   7      177.17      158.43     10.05 o 
   7   3   7        0.10       -1.77      5.78 o 
   8   3   7       27.74       39.85      9.68 o 
  -9   4   7        0.08       -9.40      6.27 o 
  -8   4   7       21.23       23.60      6.26 o 
  -7   4   7        4.98        7.06      7.35 o 
  -6   4   7        0.54        3.83      3.95 o 
  -5   4   7        0.39        3.19      3.60 o 
  -4   4   7      195.48      177.91      6.43 o 
  -3   4   7      157.76      191.46      5.18 o 
  -2   4   7      364.94      322.67      6.58 o 
  -1   4   7      263.62      285.67      6.13 o 
   0   4   7      882.90      911.33     12.56 o 
   1   4   7       79.84       93.15      3.52 o 
   2   4   7        4.17       10.40      2.70 o 
   3   4   7       58.71       59.07      4.27 o 
   4   4   7       18.14        5.56      3.05 o 
   5   4   7       24.58       24.27      5.54 o 
   6   4   7       32.97       47.88      6.69 o 
   7   4   7       30.28       23.88      7.98 o 
   8   4   7        0.48        1.90      6.08 o 
  -9   5   7       11.08       14.53      6.15 o 
  -8   5   7        0.21        5.87      7.53 o 
  -7   5   7        2.01       12.67      5.49 o 
  -6   5   7       13.52        6.09      5.13 o 
  -5   5   7       23.67       19.50      4.21 o 
  -4   5   7        4.32        7.27      3.08 o 
  -3   5   7      537.92      516.00     10.57 o 
  -2   5   7        0.08       -2.77      1.85 o 
  -1   5   7      315.13      326.36      6.70 o 
   0   5   7      136.64      139.18      4.53 o 
   1   5   7       72.47       76.12      3.58 o 
   2   5   7        0.43        0.63      2.11 o 
   3   5   7       59.15       52.40      4.28 o 
   4   5   7       97.05       84.70      5.45 o 
   5   5   7       17.52       38.85      9.81 o 
   6   5   7        0.08       -1.92      5.60 o 
   7   5   7        3.78        6.50      7.93 o 
   8   5   7        6.49        8.99     10.83 o 
  -9   6   7        0.01        2.48      8.90 o 
  -8   6   7        5.08       -0.13      5.01 o 
  -7   6   7        3.01       -1.51      4.83 o 
  -6   6   7       14.79       22.31      5.93 o 
  -5   6   7        0.35        1.40      5.90 o 
  -4   6   7      249.90      232.91      9.19 o 
  -3   6   7       17.01       22.64      3.47 o 
  -2   6   7      292.09      258.66      7.62 o 
  -1   6   7      162.09      152.48      4.92 o 
   0   6   7       29.52       29.27      2.84 o 
   1   6   7      118.24      118.53      4.56 o 
   2   6   7        0.70       -0.80      2.61 o 
   3   6   7       41.46       49.49      4.94 o 
   4   6   7       94.02       76.19      5.95 o 
   5   6   7       16.07       14.28      5.56 o 
   6   6   7       18.43       20.89      5.59 o 
   7   6   7       12.81       24.08      7.14 o 
   8   6   7        0.13       -9.64      8.91 o 
  -9   7   7        0.56       -1.67      5.86 o 
  -8   7   7        0.16       -7.26      4.84 o 
  -7   7   7       22.48        7.10      5.26 o 
  -6   7   7        5.28       -3.33      3.72 o 
  -5   7   7      209.10      227.64     10.14 o 
  -4   7   7       35.09       39.55      6.12 o 
  -3   7   7      271.16      242.93      7.88 o 
  -2   7   7        2.16        1.27      2.93 o 
  -1   7   7       80.32       74.64      3.89 o 
   0   7   7       56.70       52.01      3.48 o 
   1   7   7        0.03        1.57      2.11 o 
   2   7   7       23.07       25.87      3.58 o 
   3   7   7        1.69        1.70      3.08 o 
   4   7   7       65.01       59.55      5.84 o 
   5   7   7       45.50       52.07      5.65 o 
   6   7   7      108.68      105.94      8.69 o 
   7   7   7       28.68       23.68      5.66 o 
   8   7   7        0.18       -3.44      9.86 o 
  -8   8   7        3.10       -1.17      8.20 o 
  -7   8   7       10.57       10.45     10.56 o 
  -6   8   7       36.59       44.01      5.92 o 
  -5   8   7       15.92       10.79      4.42 o 
  -4   8   7       31.22       19.59      4.88 o 
  -3   8   7       64.35       70.40      6.36 o 
  -2   8   7       80.65       73.43      5.16 o 
  -1   8   7       12.97        7.00      3.01 o 
   0   8   7      431.45      414.65      8.73 o 
   1   8   7      118.31      104.70      5.60 o 
   2   8   7        0.28       -3.99      2.66 o 
   3   8   7       71.67       73.45      5.34 o 
   4   8   7       23.92       27.25      4.18 o 
   5   8   7       15.81       10.09      6.30 o 
   6   8   7       51.15       58.25      7.30 o 
   7   8   7        1.30        9.65      6.63 o 
  -8   9   7        0.08        4.61      5.93 o 
  -7   9   7        0.30       -2.06      6.90 o 
  -6   9   7        7.61        0.64      4.24 o 
  -5   9   7       30.97       20.83      4.83 o 
  -4   9   7       22.23       22.79      5.01 o 
  -3   9   7      404.37      401.59     12.67 o 
  -2   9   7        0.11        0.98      3.40 o 
  -1   9   7        0.15       -4.01      3.09 o 
   0   9   7       40.66       37.95      4.39 o 
   1   9   7        0.14        0.12      2.55 o 
   2   9   7      111.92      111.52      6.19 o 
   3   9   7      189.54      177.81      7.60 o 
   4   9   7       19.68       22.28      3.93 o 
   5   9   7      114.58      103.82      7.44 o 
   6   9   7        0.63       -2.54      5.50 o 
   7   9   7        4.54       -5.27      5.79 o 
  -8  10   7        0.07        1.02      6.20 o 
  -7  10   7        8.94       12.58      5.98 o 
  -6  10   7        4.20        3.26      4.42 o 
  -5  10   7        6.00        7.08      4.57 o 
  -4  10   7        0.23       -2.26      3.72 o 
  -3  10   7       19.46       25.94      5.18 o 
  -2  10   7        3.07        4.78      3.70 o 
  -1  10   7       15.77       21.11      4.22 o 
   0  10   7      108.15      100.65      5.55 o 
   1  10   7       16.60       12.56      3.82 o 
   2  10   7       64.65       61.03      5.30 o 
   3  10   7       14.64       15.02      3.83 o 
   4  10   7        0.44        0.17      4.15 o 
   5  10   7       41.00       43.03      5.68 o 
   6  10   7        5.55       16.88      7.29 o 
   7  10   7        1.31       -8.29      6.29 o 
  -7  11   7        4.83        2.23      5.85 o 
  -6  11   7        9.01        9.09      5.01 o 
  -5  11   7       27.12       27.89      5.58 o 
  -4  11   7       97.95       97.46      7.50 o 
  -3  11   7       39.56       36.67      4.74 o 
  -2  11   7       43.88       38.58      6.98 o 
  -1  11   7       63.84       65.49      5.60 o 
   0  11   7       14.17       14.79      4.55 o 
   1  11   7      397.90      396.21     11.63 o 
   2  11   7       82.93       86.55      5.96 o 
   3  11   7       12.26        8.09      3.56 o 
   4  11   7        7.13       13.85      4.61 o 
   5  11   7       10.50       11.73      5.63 o 
   6  11   7        0.16        3.16      5.01 o 
  -7  12   7        7.64        5.50      5.64 o 
  -6  12   7        7.00        8.15      5.23 o 
  -5  12   7       49.14       44.94      6.47 o 
  -4  12   7        0.01        6.24      4.44 o 
  -3  12   7        5.07        4.39      4.09 o 
  -2  12   7        0.05        5.04      3.67 o 
  -1  12   7      138.08      127.60      7.03 o 
   0  12   7       29.75       35.79      4.65 o 
   1  12   7      164.45      163.97     10.25 o 
   2  12   7        3.51        1.67      3.90 o 
   3  12   7        0.08        2.10      3.62 o 
   4  12   7       20.96       27.79      6.18 o 
   5  12   7       25.84       23.31      5.72 o 
   6  12   7       14.00       12.04      7.15 o 
  -6  13   7        3.03        2.45      6.31 o 
  -5  13   7       15.22       17.43      5.28 o 
  -4  13   7       23.41       28.04      7.15 o 
  -3  13   7       37.73       49.94      8.78 o 
  -2  13   7        3.56        1.21      3.63 o 
  -1  13   7        2.28        2.91      3.73 o 
   0  13   7        7.57        4.68      3.72 o 
   1  13   7        0.43        4.62      4.39 o 
   2  13   7        0.87       12.74      4.50 o 
   3  13   7        6.22       11.92      5.10 o 
   4  13   7        0.00        2.89      4.99 o 
   5  13   7        2.06       28.41      7.85 o 
  -5  14   7        0.00       -5.03      6.46 o 
  -4  14   7        3.88       -1.03      4.31 o 
  -3  14   7       13.03       12.18      4.85 o 
  -2  14   7        0.00        3.82      3.92 o 
  -1  14   7       73.12       73.20      6.26 o 
   0  14   7       40.24       33.30      5.47 o 
   1  14   7      108.93      109.18      7.14 o 
   2  14   7        9.93       26.54      5.34 o 
   3  14   7        1.84       -7.31     10.62 o 
   4  14   7        2.37       10.03     14.84 o 
  -4  15   7        0.14       -2.98      6.00 o 
  -3  15   7        2.71        6.34      5.14 o 
  -2  15   7      110.96      121.74      7.77 o 
  -1  15   7       62.97       71.72      6.23 o 
   0  15   7        0.00       -6.10      4.06 o 
   1  15   7       22.53       15.34      4.79 o 
   2  15   7       86.46       92.28      9.04 o 
   3  15   7        0.31        0.99      6.23 o 
   4  15   7        2.56       13.69      7.87 o 
  -3  16   7       12.54       17.89      5.68 o 
  -2  16   7        5.68        3.50      4.95 o 
  -1  16   7       38.72       48.39      6.71 o 
   0  16   7        9.03       18.93      5.80 o 
   1  16   7       43.84       43.91      6.19 o 
   2  16   7       22.04       19.84      6.39 o 
  -1  17   7        1.63        8.28      7.23 o 
   0  17   7        1.32        0.88      5.82 o 
  -8   0   8        0.80       -0.58      8.96 o 
  -6   0   8       11.59        5.18      4.88 o 
  -2   0   8     1256.60     1379.28     21.47 o 
   0   0   8        0.44        2.76      2.63 o 
   2   0   8       46.34       55.51      7.09 o 
   4   0   8      132.70      175.11     11.53 o 
   6   0   8      237.97      250.79     21.80 o 
   8   0   8       69.17       76.96     14.90 o 
  -9   1   8        0.33       16.64      6.98 o 
  -8   1   8        3.83       19.91      7.23 o 
  -7   1   8        0.07       -1.01      4.66 o 
  -6   1   8      509.52      469.27     15.87 o 
  -5   1   8      348.63      343.49      9.02 o 
  -4   1   8       17.73       17.28      2.96 o 
  -3   1   8      532.70      507.22      8.92 o 
  -2   1   8      627.58      730.88     11.70 o 
  -1   1   8      371.99      448.72      7.78 o 
   0   1   8     1091.82     1243.34     13.18 o 
   1   1   8       59.09       59.00      3.45 o 
   2   1   8     1247.80     1387.89     16.55 o 
   3   1   8        1.23       -0.87      3.14 o 
   4   1   8       13.54       37.63      4.98 o 
   5   1   8       56.43       71.38      6.22 o 
   6   1   8      413.79      420.03     15.33 o 
   7   1   8        0.04        2.34      5.44 o 
   8   1   8        2.08       16.92      7.20 o 
  -9   2   8        0.36       -1.30     12.94 o 
  -8   2   8       13.69       21.30      7.17 o 
  -7   2   8       41.22       31.94      5.93 o 
  -6   2   8        2.09        3.18      5.42 o 
  -5   2   8      191.24      172.77      7.78 o 
  -4   2   8       83.38       75.84      4.20 o 
  -3   2   8       45.66       44.07      3.37 o 
  -2   2   8     1629.10     1787.11     20.15 o 
  -1   2   8      870.15      891.10     12.70 o 
   0   2   8      201.52      222.92      5.17 o 
   1   2   8      388.73      382.62      8.67 o 
   2   2   8      166.76      146.45      5.44 o 
   3   2   8      348.81      393.60     10.98 o 
   4   2   8      152.32      165.94      7.82 o 
   5   2   8       90.53       84.14      6.64 o 
   6   2   8       10.09       10.04      5.51 o 
   7   2   8      199.06      231.22     15.78 o 
   8   2   8       12.44       15.60      7.70 o 
  -9   3   8        0.00       -3.33      6.38 o 
  -8   3   8       35.15       39.03      9.41 o 
  -7   3   8        2.79       10.32      4.97 o 
  -6   3   8      318.79      306.54     13.51 o 
  -5   3   8      597.45      567.34     16.83 o 
  -4   3   8        4.75        1.34      3.02 o 
  -3   3   8      192.27      177.45      6.26 o 
  -2   3   8        0.04       -1.96      2.20 o 
  -1   3   8      331.01      372.18      7.27 o 
   0   3   8        5.13        5.05      2.00 o 
   1   3   8       17.26       16.23      3.57 o 
   2   3   8        1.37       -1.13      2.87 o 
   3   3   8        3.17        6.96      2.91 o 
   4   3   8        3.25        1.15      3.93 o 
   5   3   8        2.55        4.11      4.15 o 
   6   3   8      297.49      302.98     13.65 o 
   7   3   8        7.60        2.95      6.12 o 
   8   3   8        7.81       11.13      7.97 o 
  -9   4   8        9.85        9.99      6.04 o 
  -8   4   8       10.67       17.38      5.53 o 
  -7   4   8        0.97       -2.53      4.91 o 
  -6   4   8       22.29       17.19      3.96 o 
  -5   4   8       21.89       29.15      4.86 o 
  -4   4   8        0.57        1.89      3.26 o 
  -3   4   8       85.54       85.04      5.64 o 
  -2   4   8       80.76       67.22      3.72 o 
  -1   4   8      633.60      658.97      9.96 o 
   0   4   8      162.67      184.97      5.65 o 
   1   4   8       50.50       40.37      3.59 o 
   2   4   8      283.17      290.99      7.91 o 
   3   4   8       61.66       53.83      4.39 o 
   4   4   8       73.35       62.28      5.77 o 
   5   4   8        3.10        1.40      3.75 o 
   6   4   8       24.05       33.31      6.20 o 
   7   4   8        0.45       -2.61      6.04 o 
   8   4   8       16.31       15.68      9.27 o 
  -9   5   8        0.65        1.55      9.03 o 
  -8   5   8        2.62       -3.19      8.02 o 
  -7   5   8        0.45        1.44      4.79 o 
  -6   5   8      501.43      490.47     14.29 o 
  -5   5   8       49.62       57.60      6.10 o 
  -4   5   8       63.60       62.36      4.78 o 
  -3   5   8        7.31        5.61      2.38 o 
  -2   5   8      502.43      465.07      8.47 o 
  -1   5   8        7.81       12.69      2.49 o 
   0   5   8      355.79      372.91      7.47 o 
   1   5   8      104.79      101.83      5.08 o 
   2   5   8       46.46       36.64      3.80 o 
   3   5   8      169.51      181.17      7.00 o 
   4   5   8       34.48       26.13      6.17 o 
   5   5   8        7.40        6.86      4.81 o 
   6   5   8        0.00       -1.28      4.55 o 
   7   5   8       38.18       51.98      8.89 o 
   8   5   8       13.73       19.00      7.66 o 
  -9   6   8        1.07        2.67      5.89 o 
  -8   6   8        0.41        6.85      6.87 o 
  -7   6   8       29.09       35.86      6.41 o 
  -6   6   8       99.76      113.15      7.51 o 
  -5   6   8       33.11       32.94      8.45 o 
  -4   6   8       22.94       27.24      4.77 o 
  -3   6   8      197.04      198.19      8.32 o 
  -2   6   8        1.23        3.98      3.07 o 
  -1   6   8       28.46       24.00      2.96 o 
   0   6   8        8.76        6.77      2.41 o 
   1   6   8      234.96      248.32      7.60 o 
   2   6   8        2.44        2.69      2.34 o 
   3   6   8       58.52       47.38      4.47 o 
   4   6   8       93.72       91.18      5.82 o 
   5   6   8        7.33       11.63      5.85 o 
   6   6   8      104.18      102.81      8.60 o 
   7   6   8       31.39       25.09     10.51 o 
   8   6   8        1.84        2.19     10.91 o 
  -8   7   8       11.83        1.40      5.11 o 
  -7   7   8       15.50       28.40      6.38 o 
  -6   7   8       23.86       22.17      4.83 o 
  -5   7   8       37.80       31.99      5.22 o 
  -4   7   8       21.00       14.95      4.23 o 
  -3   7   8        2.75        1.61      2.47 o 
  -2   7   8      214.12      206.94      7.45 o 
  -1   7   8       36.19       44.89      7.17 o 
   0   7   8      109.33      100.81      4.77 o 
   1   7   8       19.95       19.49      4.00 o 
   2   7   8      181.34      174.76      7.07 o 
   3   7   8       46.72       44.97      4.46 o 
   4   7   8       10.44       14.76      3.65 o 
   5   7   8       14.67       18.41      5.03 o 
   6   7   8        9.69        9.52      5.36 o 
   7   7   8        0.55        4.32      8.89 o 
  -8   8   8        1.53        7.32      6.59 o 
  -7   8   8        0.22        6.00      5.50 o 
  -6   8   8        0.30        0.40      4.12 o 
  -5   8   8       24.26       18.45      4.54 o 
  -4   8   8      140.53      123.94      7.93 o 
  -3   8   8        2.97       -0.76      2.81 o 
  -2   8   8       21.51       15.99      3.81 o 
  -1   8   8      546.91      561.07     14.03 o 
   0   8   8        0.05       -2.39      2.70 o 
   1   8   8        0.36       -1.83      2.31 o 
   2   8   8        5.96        5.03      3.41 o 
   3   8   8        5.10        2.18      3.50 o 
   4   8   8        5.98        3.53      3.59 o 
   5   8   8       41.34       46.24      6.56 o 
   6   8   8        1.00        1.71      4.76 o 
   7   8   8        7.38       15.53      7.10 o 
  -8   9   8        0.80        2.00      5.70 o 
  -7   9   8        2.81       17.72      6.02 o 
  -6   9   8        0.29        8.66      4.24 o 
  -5   9   8       27.28       32.59      5.52 o 
  -4   9   8        0.08       -2.44      4.02 o 
  -3   9   8       20.35       25.70      4.45 o 
  -2   9   8       22.96       27.75      4.03 o 
  -1   9   8        3.01        4.44      3.60 o 
   0   9   8        0.54        4.44      3.44 o 
   1   9   8       32.50       25.89      4.08 o 
   2   9   8       60.19       60.09      5.28 o 
   3   9   8        0.94        1.35      3.39 o 
   4   9   8       19.93       19.93      4.10 o 
   5   9   8        0.08        0.19      4.62 o 
   6   9   8       17.50       33.78      6.17 o 
   7   9   8        0.12        4.28      6.56 o 
  -7  10   8        1.19       -6.38      5.18 o 
  -6  10   8        6.63        5.78      4.75 o 
  -5  10   8        6.69        7.89      4.40 o 
  -4  10   8       52.45       50.92      6.14 o 
  -3  10   8        8.74        4.35      3.71 o 
  -2  10   8        2.06       -4.52      3.54 o 
  -1  10   8       69.36       64.18      5.56 o 
   0  10   8       69.98       66.34      6.56 o 
   1  10   8        1.50        0.66      3.76 o 
   2  10   8       26.08       23.70      4.07 o 
   3  10   8       74.81       75.57      5.76 o 
   4  10   8       35.23       30.99      5.25 o 
   5  10   8        2.64        2.82      5.23 o 
   6  10   8       13.97       21.97      7.53 o 
  -7  11   8       11.89       17.33      5.46 o 
  -6  11   8        8.26        9.78      4.64 o 
  -5  11   8       14.46       11.82      4.86 o 
  -4  11   8        8.46        3.99      4.60 o 
  -3  11   8      189.71      200.66      9.33 o 
  -2  11   8       96.20      101.66      6.48 o 
  -1  11   8       20.72       22.94      3.95 o 
   0  11   8        2.45        9.25      4.29 o 
   1  11   8        5.00       -1.26      3.25 o 
   2  11   8       10.39        7.60      3.69 o 
   3  11   8       57.81       59.62      6.12 o 
   4  11   8       24.38       19.04      5.04 o 
   5  11   8        0.15        1.57      5.28 o 
   6  11   8       32.14       44.05      9.70 o 
  -6  12   8       12.38        3.28      7.92 o 
  -5  12   8        8.23       16.52      4.88 o 
  -4  12   8        0.09        3.84      4.64 o 
  -3  12   8        7.57       10.21      5.17 o 
  -2  12   8       25.28       18.41      4.39 o 
  -1  12   8       95.42      102.11      6.52 o 
   0  12   8       25.87       17.82      4.69 o 
   1  12   8       15.39       13.50      4.96 o 
   2  12   8        0.70        4.66      4.08 o 
   3  12   8        2.27        6.22      3.73 o 
   4  12   8        0.41        7.90      4.96 o 
   5  12   8        9.33        8.18      5.56 o 
  -6  13   8        0.04       -9.06      6.04 o 
  -5  13   8       13.37       18.17      9.02 o 
  -4  13   8        6.56       14.61      5.35 o 
  -3  13   8       54.09       62.04      6.86 o 
  -2  13   8        0.13        6.17      4.79 o 
  -1  13   8       34.08       49.28      6.80 o 
   0  13   8        7.62       15.13      6.65 o 
   1  13   8       43.00       50.88      6.38 o 
   2  13   8        0.00       -6.38      4.25 o 
   3  13   8       21.44       22.67      5.20 o 
   4  13   8       16.88       15.17     10.92 o 
   5  13   8        5.47        9.78     12.34 o 
  -5  14   8        4.38        6.21      6.97 o 
  -4  14   8        0.64        7.32      4.86 o 
  -3  14   8        9.73       12.15      5.22 o 
  -2  14   8       32.70       33.17      5.11 o 
  -1  14   8       18.33       27.78      5.41 o 
   0  14   8       26.09       24.06      5.41 o 
   1  14   8        5.70       -0.95      5.44 o 
   2  14   8      123.54      133.65      8.99 o 
   3  14   8        3.62        6.29      7.50 o 
   4  14   8        0.03       24.98      8.30 o 
  -4  15   8        7.09       14.32      5.53 o 
  -3  15   8       21.77       31.05      5.94 o 
  -2  15   8       14.00        9.82      4.49 o 
  -1  15   8       33.17       31.99      5.79 o 
   0  15   8        4.08        0.93      4.36 o 
   1  15   8      137.64      136.52      9.07 o 
   2  15   8       12.28        7.87      5.49 o 
   3  15   8        0.30        3.61     10.53 o 
  -3  16   8        0.09       -0.77      5.75 o 
  -2  16   8       15.21        9.46      7.20 o 
  -1  16   8        0.50       -1.35      5.11 o 
   0  16   8        3.80       14.62      4.60 o 
   1  16   8       11.06        2.39      5.61 o 
  -9   0   9       13.18        0.29      8.62 o 
  -7   0   9       72.85       72.57     13.57 o 
  -5   0   9      111.74      131.43      9.56 o 
  -3   0   9        4.63       -0.31      3.41 o 
  -1   0   9     2066.73     2176.23     29.16 o 
   1   0   9        1.78        1.83      4.84 o 
   3   0   9      499.42      455.66     17.51 o 
   5   0   9      196.82      223.56     13.86 o 
   7   0   9       26.00       30.26     12.38 o 
  -9   1   9        0.47        7.21      7.11 o 
  -8   1   9       33.72       49.05      8.83 o 
  -7   1   9       10.88        6.92      9.45 o 
  -6   1   9       42.66       45.48      6.74 o 
  -5   1   9      250.23      259.36      8.36 o 
  -4   1   9      108.28       89.87      5.17 o 
  -3   1   9      509.68      522.69      9.57 o 
  -2   1   9      451.69      444.33      9.31 o 
  -1   1   9       49.65       49.08      3.31 o 
   0   1   9       41.16       36.10      2.72 o 
   1   1   9       51.71       63.87      3.90 o 
   2   1   9      138.49      126.13      6.66 o 
   3   1   9        7.97        3.89      3.72 o 
   4   1   9      127.79      100.88      6.91 o 
   5   1   9       84.37       75.73      6.71 o 
   6   1   9       65.72       70.41      7.96 o 
   7   1   9       24.38       10.53      6.55 o 
   8   1   9       25.65       35.18     12.95 o 
  -9   2   9       12.29       34.31      8.58 o 
  -8   2   9        5.65       11.77      6.10 o 
  -7   2   9        0.05       -0.07      4.70 o 
  -6   2   9      429.05      451.25     16.15 o 
  -5   2   9        9.95        4.69      4.15 o 
  -4   2   9        8.91       13.18      3.22 o 
  -3   2   9      330.33      316.59      7.52 o 
  -2   2   9      669.08      660.55     10.42 o 
  -1   2   9     1255.68     1252.27     14.62 o 
   0   2   9       42.46       41.03      2.86 o 
   1   2   9       61.39       56.34      3.83 o 
   2   2   9      153.40      187.91      7.95 o 
   3   2   9        0.48       -2.30      3.61 o 
   4   2   9      156.23      185.24      8.81 o 
   5   2   9        2.26        6.36      4.42 o 
   6   2   9      286.94      313.44     14.02 o 
   7   2   9       57.62       59.01     15.32 o 
   8   2   9       11.70        9.91      8.03 o 
  -9   3   9       11.51       13.16      7.26 o 
  -8   3   9       38.28       37.25      7.05 o 
  -7   3   9        4.56        9.02      5.40 o 
  -6   3   9       52.00       58.11      7.31 o 
  -5   3   9       13.13        5.55      4.05 o 
  -4   3   9      731.35      755.07     13.70 o 
  -3   3   9       28.75       35.60      3.44 o 
  -2   3   9        2.70        0.37      2.32 o 
  -1   3   9      100.63      119.86      4.55 o 
   0   3   9      125.97      116.69      4.20 o 
   1   3   9      609.61      592.80     11.05 o 
   2   3   9        0.19       11.88      3.49 o 
   3   3   9       58.10       64.28      5.72 o 
   4   3   9       76.20       58.61      5.85 o 
   5   3   9       82.62       90.10      6.92 o 
   6   3   9       13.85       18.85      5.76 o 
   7   3   9       31.19       43.78      8.11 o 
   8   3   9        0.66       -3.60      6.97 o 
  -9   4   9       10.60       -0.53     14.90 o 
  -8   4   9        4.20       -1.95      6.03 o 
  -7   4   9        0.48        4.80      4.71 o 
  -6   4   9        0.14       -5.23      4.37 o 
  -5   4   9       39.44       49.83      5.76 o 
  -4   4   9      129.91      128.98      6.34 o 
  -3   4   9       64.28       71.42      5.03 o 
  -2   4   9       18.48       14.38      2.83 o 
  -1   4   9      120.41      119.06      4.69 o 
   0   4   9      315.03      280.51      7.71 o 
   1   4   9       20.36       22.86      3.33 o 
   2   4   9        6.80        5.88      3.01 o 
   3   4   9       23.15       30.53      4.99 o 
   4   4   9        1.93       -2.28      4.23 o 
   5   4   9       21.63       17.56      4.92 o 
   6   4   9       14.93       14.92      6.50 o 
   7   4   9       91.82       78.89     12.80 o 
   8   4   9        6.79       18.89      7.34 o 
  -9   5   9        4.46        4.25      6.92 o 
  -8   5   9        4.96        1.41      6.27 o 
  -7   5   9       16.33       11.76      5.54 o 
  -6   5   9      369.09      346.59     12.27 o 
  -5   5   9      506.65      511.84     14.32 o 
  -4   5   9       75.89       71.03      5.24 o 
  -3   5   9       10.26       11.83      3.74 o 
  -2   5   9      942.20      910.04     14.90 o 
  -1   5   9      553.28      543.86      9.67 o 
   0   5   9      101.98       94.47      5.95 o 
   1   5   9        5.71        6.14      2.84 o 
   2   5   9      118.37      113.71      6.08 o 
   3   5   9      506.54      499.71     13.47 o 
   4   5   9        1.64        1.60      3.93 o 
   5   5   9       39.44       38.77      6.34 o 
   6   5   9      113.34      116.06      9.43 o 
   7   5   9        5.84       16.58      6.95 o 
  -8   6   9        1.24        9.57      5.26 o 
  -7   6   9        0.29        3.95      5.37 o 
  -6   6   9       23.06       30.79      5.02 o 
  -5   6   9      339.22      329.60     11.74 o 
  -4   6   9       60.09       49.13      5.61 o 
  -3   6   9      188.86      165.32      7.11 o 
  -2   6   9       32.60       46.95      4.53 o 
  -1   6   9       19.75       21.93      3.17 o 
   0   6   9      304.70      311.69      8.59 o 
   1   6   9       22.77       18.18      3.59 o 
   2   6   9       12.57        6.49      3.36 o 
   3   6   9        1.21       -3.87      3.78 o 
   4   6   9        0.52       -2.87      3.66 o 
   5   6   9        0.14        3.69      4.65 o 
   6   6   9       23.52       16.43      5.96 o 
   7   6   9       41.59       38.42      8.47 o 
  -8   7   9        1.70        6.86      7.63 o 
  -7   7   9        9.20       17.83      6.16 o 
  -6   7   9       76.90       73.46      6.66 o 
  -5   7   9       33.43       44.39      5.60 o 
  -4   7   9       80.26       90.43      6.95 o 
  -3   7   9       61.90       60.67      6.03 o 
  -2   7   9       16.63       17.61      5.05 o 
  -1   7   9       64.93       58.26      4.90 o 
   0   7   9       61.36       62.16      4.77 o 
   1   7   9      103.16      121.39      6.09 o 
   2   7   9        2.22       -0.99      3.23 o 
   3   7   9        5.20        3.15      2.88 o 
   4   7   9       11.88       14.31      6.05 o 
   5   7   9       23.44       23.98      5.98 o 
   6   7   9       19.68       10.66      5.89 o 
   7   7   9        0.36        1.35      5.23 o 
  -8   8   9        5.35        9.38     12.00 o 
  -7   8   9        0.52        3.70      6.02 o 
  -6   8   9       32.11       31.63      5.25 o 
  -5   8   9        3.83        8.10      4.28 o 
  -4   8   9       11.51       16.12      4.49 o 
  -3   8   9      112.91      114.97      6.77 o 
  -2   8   9      108.25      103.51      6.35 o 
  -1   8   9      258.25      231.70      8.33 o 
   0   8   9       19.56       22.58      4.74 o 
   1   8   9       74.93       58.64      6.13 o 
   2   8   9       52.44       55.77      5.08 o 
   3   8   9       30.72       30.94      4.39 o 
   4   8   9        0.15       -6.31      5.32 o 
   5   8   9       29.68       18.13      6.83 o 
   6   8   9        3.02        5.44      5.45 o 
   7   8   9        9.55        8.29      5.84 o 
  -8   9   9        0.29        3.32      5.98 o 
  -7   9   9        5.06       11.71      5.69 o 
  -6   9   9       11.35        9.42      4.64 o 
  -5   9   9        8.29       10.56      4.16 o 
  -4   9   9        5.65        6.53      4.15 o 
  -3   9   9       10.67       17.84      4.38 o 
  -2   9   9      193.26      173.45      7.92 o 
  -1   9   9        1.14       -2.00      3.81 o 
   0   9   9       12.56       16.99      4.59 o 
   1   9   9       13.70       13.90      3.79 o 
   2   9   9        2.06        4.11      3.33 o 
   3   9   9        5.47        7.70      3.97 o 
   4   9   9       38.10       50.97      5.93 o 
   5   9   9        3.46       -6.89      4.59 o 
   6   9   9        1.16       10.87      5.21 o 
  -7  10   9        0.92        8.05      5.27 o 
  -6  10   9        1.32        2.58      3.68 o 
  -5  10   9       33.27       39.09      5.03 o 
  -4  10   9       40.02       45.06      5.12 o 
  -3  10   9      183.79      192.48      8.28 o 
  -2  10   9      244.12      251.39      9.32 o 
  -1  10   9       99.21       90.01      6.90 o 
   0  10   9       28.01       40.82      5.58 o 
   1  10   9        0.01       -2.28      3.69 o 
   2  10   9       17.85       18.16      4.15 o 
   3  10   9        7.55        4.09      3.60 o 
   4  10   9        1.92        7.47      5.48 o 
   5  10   9        1.30       -0.97      6.14 o 
   6  10   9       14.67       19.05      6.88 o 
  -7  11   9        0.12        3.69      4.71 o 
  -6  11   9        1.05        0.87      4.58 o 
  -5  11   9       11.96       14.86      4.82 o 
  -4  11   9       33.17       31.67      7.64 o 
  -3  11   9        2.07        5.00      3.36 o 
  -2  11   9      179.63      186.10      8.44 o 
  -1  11   9      109.88      115.43      7.91 o 
   0  11   9      167.00      151.30      8.69 o 
   1  11   9        2.72       -0.33      3.83 o 
   2  11   9      126.45      113.03      7.89 o 
   3  11   9        6.26        5.08      4.04 o 
   4  11   9       20.24       23.63      5.29 o 
   5  11   9        0.00       -2.82      5.20 o 
  -6  12   9        0.61        4.60      6.23 o 
  -5  12   9       23.47       28.01      8.36 o 
  -4  12   9        0.72       -1.20      4.39 o 
  -3  12   9       10.22       10.23      6.40 o 
  -2  12   9       14.26       16.89      4.28 o 
  -1  12   9       11.75        3.44      5.79 o 
   0  12   9       72.82       66.62     10.01 o 
   1  12   9       61.79       57.29      6.50 o 
   2  12   9       42.13       46.97      5.94 o 
   3  12   9        1.11       -2.28      4.16 o 
   4  12   9       10.11       23.74      6.30 o 
   5  12   9        8.21       24.22     10.97 o 
  -5  13   9        0.00        2.14      4.89 o 
  -4  13   9        4.44        5.19      4.58 o 
  -3  13   9        0.00        0.31      4.50 o 
  -2  13   9        4.50        2.67      3.72 o 
  -1  13   9        0.44        0.74      4.54 o 
   0  13   9       39.61       42.30      6.00 o 
   1  13   9        1.10        4.16      7.56 o 
   2  13   9      110.41      112.66      8.31 o 
   3  13   9        3.51       12.86      4.80 o 
   4  13   9        4.77       22.89     12.17 o 
  -5  14   9        1.75        3.00      4.83 o 
  -4  14   9        4.12       -1.88      4.77 o 
  -3  14   9        6.83        8.75      4.80 o 
  -2  14   9        5.85        4.60      3.94 o 
  -1  14   9       16.97       22.73      5.23 o 
   0  14   9        3.66       -0.05      4.92 o 
   1  14   9        4.32        7.10      4.90 o 
   2  14   9       11.23       18.04      5.43 o 
   3  14   9        3.96        4.97      7.79 o 
  -3  15   9        4.33        6.94      7.03 o 
  -2  15   9       29.42       41.80      6.06 o 
  -1  15   9       11.30       16.91      5.31 o 
   0  15   9        4.92        9.64      4.92 o 
   1  15   9       13.90       17.63      5.31 o 
   2  15   9       11.50       -2.56      5.14 o 
  -1  16   9        1.43        7.48      4.77 o 
   0  16   9        0.18        4.57      5.04 o 
  -8   0  10       36.71       59.69     13.20 o 
  -6   0  10       15.53       29.46     10.61 o 
  -4   0  10      551.96      510.47     18.33 o 
  -2   0  10       22.41       24.82      4.67 o 
   0   0  10     1168.50     1095.06     27.11 o 
   2   0  10       81.78       90.46      9.36 o 
   4   0  10       63.66       90.99     10.10 o 
   6   0  10        2.78       -5.67      7.97 o 
   8   0  10       16.82       10.85      9.13 o 
  -9   1  10        0.95        9.59      7.24 o 
  -8   1  10        0.63       14.21      7.17 o 
  -7   1  10        1.59       10.68      6.70 o 
  -6   1  10       31.04       27.04      6.17 o 
  -5   1  10        0.05       -4.01      2.67 o 
  -4   1  10      142.34      158.97      6.18 o 
  -3   1  10      319.10      292.64      8.43 o 
  -2   1  10      136.99      134.70      5.20 o 
  -1   1  10      281.47      245.12      6.41 o 
   0   1  10      145.47      134.52      5.58 o 
   1   1  10       46.58       50.91      4.93 o 
   2   1  10        9.71        0.99      3.72 o 
   3   1  10        2.64       11.21      4.36 o 
   4   1  10       33.99       39.84      7.79 o 
   5   1  10        3.87        2.44      4.49 o 
   6   1  10      105.68       86.00      9.22 o 
   7   1  10       67.56       75.99     12.83 o 
   8   1  10        3.44       -1.92      7.37 o 
  -9   2  10        0.40        4.00      9.25 o 
  -8   2  10        5.83        8.10      6.27 o 
  -7   2  10       57.08       74.28      8.92 o 
  -6   2  10       70.22       76.92      7.71 o 
  -5   2  10       36.39       33.08      4.95 o 
  -4   2  10       40.07       30.73      5.78 o 
  -3   2  10        0.20        5.63      3.01 o 
  -2   2  10      759.79      740.93     11.69 o 
  -1   2  10       64.62       55.91      4.51 o 
   0   2  10       91.28       92.85      4.91 o 
   1   2  10        5.01        4.04      3.62 o 
   2   2  10       70.24       67.82      5.80 o 
   3   2  10      126.84      126.56      7.57 o 
   4   2  10      164.50      167.99      8.87 o 
   5   2  10       38.23       57.37      6.10 o 
   6   2  10      192.27      206.60     12.05 o 
   7   2  10        0.62       10.60      7.01 o 
  -9   3  10        1.86       15.60      9.13 o 
  -8   3  10        9.94       10.16      6.20 o 
  -7   3  10       14.21       19.47      5.54 o 
  -6   3  10       10.90       15.36      5.36 o 
  -5   3  10       19.24       19.66      4.89 o 
  -4   3  10        7.88        2.87      3.58 o 
  -3   3  10       26.10       39.03      3.82 o 
  -2   3  10      129.32      117.15      5.09 o 
  -1   3  10      394.91      358.90      8.66 o 
   0   3  10      125.29      108.84      5.34 o 
   1   3  10      108.95       91.22      6.20 o 
   2   3  10       42.46       34.33      5.06 o 
   3   3  10       43.16       38.16      5.28 o 
   4   3  10        1.37       -0.14      4.28 o 
   5   3  10        5.50        2.77      6.61 o 
   6   3  10       21.20       27.85      9.48 o 
   7   3  10        9.79        4.91      5.94 o 
  -9   4  10        9.63       23.19      7.76 o 
  -8   4  10       13.28        9.06      5.99 o 
  -7   4  10        3.90       -1.05      4.59 o 
  -6   4  10       17.05        8.56      6.40 o 
  -5   4  10        0.06        4.37      3.94 o 
  -4   4  10       46.80       43.67      4.60 o 
  -3   4  10      173.21      173.47      7.21 o 
  -2   4  10       56.74       49.42      3.96 o 
  -1   4  10      225.93      230.90      8.00 o 
   0   4  10      399.26      399.02      9.67 o 
   1   4  10      196.95      183.08      6.88 o 
   2   4  10       24.20       24.91      4.93 o 
   3   4  10       54.69       59.17      5.99 o 
   4   4  10       23.90       24.58      6.69 o 
   5   4  10       37.20       50.19      5.91 o 
   6   4  10        0.84        3.75      5.15 o 
   7   4  10       18.55       22.87      7.78 o 
  -8   5  10       20.58       27.13      6.48 o 
  -7   5  10        0.02       -4.67      4.76 o 
  -6   5  10      163.15      184.99      9.93 o 
  -5   5  10      281.41      273.97     10.86 o 
  -4   5  10       53.72       44.23      4.91 o 
  -3   5  10      207.29      223.53      8.20 o 
  -2   5  10      145.17      143.05      6.58 o 
  -1   5  10       59.46       65.29      4.70 o 
   0   5  10       26.70       24.21      4.55 o 
   1   5  10       17.68       20.89      3.80 o 
   2   5  10      538.02      534.70     14.01 o 
   3   5  10      202.69      185.65      9.12 o 
   4   5  10        3.65       -1.11      4.09 o 
   5   5  10       26.38       28.74      6.07 o 
   6   5  10       32.55       23.56      6.21 o 
   7   5  10       30.85       27.33     17.20 o 
  -8   6  10       16.54       13.00      5.57 o 
  -7   6  10        7.43       13.72      5.28 o 
  -6   6  10      143.34      146.22      9.18 o 
  -5   6  10       31.48       29.71      5.07 o 
  -4   6  10       86.65       75.48      6.43 o 
  -3   6  10      508.55      495.40     12.02 o 
  -2   6  10      838.87      844.96     15.24 o 
  -1   6  10       54.77       56.87      5.89 o 
   0   6  10        1.69        2.90      2.97 o 
   1   6  10        7.73       13.85      3.68 o 
   2   6  10       20.30       16.89      4.77 o 
   3   6  10        9.91        1.21      5.49 o 
   4   6  10       56.47       83.47      6.77 o 
   5   6  10        0.00       -6.79      4.52 o 
   6   6  10       85.01      106.11     11.73 o 
   7   6  10       14.22       24.72      7.78 o 
  -8   7  10        2.57        3.62      5.59 o 
  -7   7  10        0.69        3.14      5.01 o 
  -6   7  10       14.57       13.58      4.55 o 
  -5   7  10       69.05       71.80      7.04 o 
  -4   7  10      352.35      364.25     12.47 o 
  -3   7  10       35.61       43.80      4.99 o 
  -2   7  10       30.34       35.39      4.71 o 
  -1   7  10      417.05      397.72     12.39 o 
   0   7  10        0.02       -4.51      3.15 o 
   1   7  10       36.41       44.32      4.69 o 
   2   7  10       23.09       27.49      4.03 o 
   3   7  10       22.41       24.72      4.99 o 
   4   7  10      117.39      105.95      8.07 o 
   5   7  10       31.32       29.26      6.03 o 
   6   7  10        7.75       15.91      6.09 o 
   7   7  10       41.32       33.26      9.17 o 
  -8   8  10        1.30        1.84      8.22 o 
  -7   8  10        9.33       11.23      5.58 o 
  -6   8  10        0.15       -1.92      4.18 o 
  -5   8  10      214.42      206.49     10.17 o 
  -4   8  10      166.15      147.73      8.45 o 
  -3   8  10       48.16       51.15      5.07 o 
  -2   8  10      503.52      486.34     12.31 o 
  -1   8  10        1.35        0.04      4.60 o 
   0   8  10       60.35       62.31      6.35 o 
   1   8  10       11.56        8.57      4.75 o 
   2   8  10        0.22       -1.07      3.29 o 
   3   8  10        0.26       -5.29      3.53 o 
   4   8  10       15.70       22.88      4.88 o 
   5   8  10        1.04        5.27      5.21 o 
   6   8  10        0.05        6.02      5.16 o 
  -7   9  10        0.08        6.47      5.67 o 
  -6   9  10       10.01        8.60      4.58 o 
  -5   9  10        9.35       14.79      4.58 o 
  -4   9  10        0.34        0.87      3.83 o 
  -3   9  10        1.74       -2.40      4.15 o 
  -2   9  10      237.61      218.58     10.01 o 
  -1   9  10       86.04      102.09      7.72 o 
   0   9  10       17.01       17.60      4.93 o 
   1   9  10        4.52       -1.11      4.28 o 
   2   9  10        0.03        1.20      4.72 o 
   3   9  10       12.95        7.40      4.85 o 
   4   9  10       21.92       16.87      4.96 o 
   5   9  10        2.34       11.94      5.54 o 
   6   9  10       47.41       59.32      7.55 o 
  -7  10  10        4.83       14.35      5.96 o 
  -6  10  10       19.87       29.66      5.30 o 
  -5  10  10       75.12       75.07      7.08 o 
  -4  10  10       33.38       38.60      5.41 o 
  -3  10  10       12.61        7.63      3.67 o 
  -2  10  10       30.34       26.37      5.03 o 
  -1  10  10        0.04        6.55      4.77 o 
   0  10  10       30.48       34.52      5.33 o 
   1  10  10      103.22       94.77      7.26 o 
   2  10  10        0.00        4.24      4.25 o 
   3  10  10      117.07       99.05      7.82 o 
   4  10  10       12.75       11.43      5.41 o 
   5  10  10        0.02       -0.85      4.70 o 
   6  10  10       19.10       11.50      7.07 o 
  -6  11  10        0.06        2.85      4.31 o 
  -5  11  10        6.23        1.10      7.16 o 
  -4  11  10        2.96       11.29      4.44 o 
  -3  11  10        9.49       15.87      4.70 o 
  -2  11  10       22.55       17.53      5.03 o 
  -1  11  10      119.11      101.87      7.55 o 
   0  11  10        0.01       -2.27      5.42 o 
   1  11  10        0.71        0.81      3.41 o 
   2  11  10       34.99       32.61      5.61 o 
   3  11  10        0.68        2.58      3.91 o 
   4  11  10        2.36        0.43      5.58 o 
   5  11  10        2.10       12.55      5.67 o 
  -6  12  10        5.49        9.72      7.61 o 
  -5  12  10        6.92        8.10      4.66 o 
  -4  12  10        0.18        2.81      4.39 o 
  -3  12  10        5.58       13.59     10.24 o 
  -2  12  10        2.98        8.38      4.37 o 
  -1  12  10       47.68       49.72      6.13 o 
   0  12  10        3.48       -1.29      4.14 o 
   1  12  10        0.10        2.95      4.54 o 
   2  12  10        2.95        5.66      4.92 o 
   3  12  10        4.11        8.69      4.75 o 
   4  12  10        0.04       -4.68      5.25 o 
  -5  13  10        5.81        2.39      4.49 o 
  -4  13  10        0.06        1.57      4.32 o 
  -3  13  10        8.50        9.46      5.53 o 
  -2  13  10       10.20       15.98      5.19 o 
  -1  13  10        0.61       -1.22      4.49 o 
   0  13  10        0.07        1.42      4.89 o 
   1  13  10        2.69        9.60      4.91 o 
   2  13  10       12.98       12.04      6.85 o 
   3  13  10        3.38        3.79      4.93 o 
   4  13  10        1.85       -1.33     10.34 o 
  -4  14  10        0.35       -0.58      5.61 o 
  -3  14  10        0.52        4.22      6.85 o 
  -2  14  10       14.01       15.33      5.09 o 
  -1  14  10        4.86        3.04      5.48 o 
   0  14  10        0.30        8.78      4.80 o 
   1  14  10        3.65        8.13      4.65 o 
   2  14  10        0.33       -6.88      4.59 o 
   3  14  10        3.64        8.62      5.64 o 
  -2  15  10        3.81        6.97      5.43 o 
  -1  15  10        0.60       -0.60      4.58 o 
   0  15  10        3.85        0.40      4.55 o 
   1  15  10        0.32        4.99      5.16 o 
  -9   0  11        8.09       12.50      9.16 o 
  -7   0  11        7.84        7.10      7.24 o 
  -5   0  11       22.44       11.74      9.70 o 
  -3   0  11        1.38        2.93      4.43 o 
  -1   0  11      416.43      407.20     16.53 o 
   1   0  11       49.86       59.63      8.43 o 
   3   0  11        0.85        3.25      6.57 o 
   5   0  11       71.97       59.25      9.28 o 
   7   0  11       28.90       22.84     11.65 o 
  -9   1  11        0.28        8.18      8.45 o 
  -8   1  11        2.12       11.51      6.70 o 
  -7   1  11        0.07      -11.23     10.56 o 
  -6   1  11       43.11       51.46      8.22 o 
  -5   1  11       74.07       68.67      6.29 o 
  -4   1  11        0.05        1.71      3.40 o 
  -3   1  11        1.27       -0.34      2.25 o 
  -2   1  11        1.20        0.57      2.85 o 
  -1   1  11        0.61        0.56      3.05 o 
   0   1  11      153.45      136.74      7.47 o 
   1   1  11       33.73       25.87      4.92 o 
   2   1  11      119.07      124.71      7.57 o 
   3   1  11        4.17        3.40      4.03 o 
   4   1  11        8.69        8.62      4.71 o 
   5   1  11        9.32        2.12      4.75 o 
   6   1  11       19.04       24.94      6.47 o 
   7   1  11        8.42       -1.23      5.92 o 
  -8   2  11       15.89       30.57      8.14 o 
  -7   2  11       20.70       17.54      7.03 o 
  -6   2  11       17.76       16.65      5.34 o 
  -5   2  11       47.68       36.52      6.53 o 
  -4   2  11       85.23       90.19      5.88 o 
  -3   2  11       52.35       52.75      4.32 o 
  -2   2  11       27.09       24.80      4.04 o 
  -1   2  11        1.10        1.98      3.13 o 
   0   2  11        1.34       -1.60      5.03 o 
   1   2  11      391.74      392.02     11.86 o 
   2   2  11      129.56      145.19      8.05 o 
   3   2  11       12.51       21.20      5.34 o 
   4   2  11       34.97       30.21      5.51 o 
   5   2  11        2.58        7.37      5.00 o 
   6   2  11        5.46        7.31      5.56 o 
   7   2  11        1.94       -3.77      8.76 o 
  -8   3  11       28.16       39.67     10.63 o 
  -7   3  11        0.54       -3.77      4.19 o 
  -6   3  11      161.12      145.43     10.09 o 
  -5   3  11      130.78      129.48      7.73 o 
  -4   3  11      201.60      186.61      7.72 o 
  -3   3  11      156.30      154.44      6.98 o 
  -2   3  11        1.34        2.78      2.82 o 
  -1   3  11       27.72       22.37      3.82 o 
   0   3  11      404.76      422.15     11.99 o 
   1   3  11        5.76       10.52      4.22 o 
   2   3  11       62.42       59.58      6.11 o 
   3   3  11       44.60       72.91      6.61 o 
   4   3  11       35.14       40.36      5.85 o 
   5   3  11       11.41        6.09      4.73 o 
   6   3  11        2.92        1.59      6.44 o 
   7   3  11       17.43       29.74      8.05 o 
  -8   4  11        4.24        3.51      6.88 o 
  -7   4  11        4.28        7.23      4.88 o 
  -6   4  11       67.09      106.03      9.00 o 
  -5   4  11       19.84        9.54      4.27 o 
  -4   4  11        8.03        3.94      3.50 o 
  -3   4  11       24.51       19.17      4.25 o 
  -2   4  11      337.88      323.65      9.37 o 
  -1   4  11       24.14       21.46      3.83 o 
   0   4  11       72.62       82.50      5.32 o 
   1   4  11        0.16        0.10      3.80 o 
   2   4  11       48.70       34.82      5.29 o 
   3   4  11        0.01       -0.27      4.02 o 
   4   4  11       78.48       84.52      6.93 o 
   5   4  11        9.87        3.93      7.97 o 
   6   4  11        3.04        8.34      8.19 o 
   7   4  11        0.62        4.18      6.47 o 
  -8   5  11        0.02        4.16      8.12 o 
  -7   5  11       19.83       20.18      5.81 o 
  -6   5  11       67.89       68.77      7.07 o 
  -5   5  11       85.34       79.08      6.52 o 
  -4   5  11       17.30       10.18      3.11 o 
  -3   5  11      150.19      162.99      7.44 o 
  -2   5  11      131.00      120.60      7.39 o 
  -1   5  11       14.46        9.63      3.96 o 
   0   5  11      143.20      148.05      7.86 o 
   1   5  11       14.35        8.82      4.37 o 
   2   5  11      129.51      122.81      7.75 o 
   3   5  11        8.92       11.07      4.89 o 
   4   5  11        2.90       11.85      4.70 o 
   5   5  11        2.80        0.30      5.26 o 
   6   5  11       36.46       35.85      6.86 o 
   7   5  11       45.29       27.25      8.38 o 
  -8   6  11        6.69       15.01      6.01 o 
  -7   6  11        0.26        2.99      6.22 o 
  -6   6  11       18.46       21.78      5.00 o 
  -5   6  11       31.67       24.03      4.65 o 
  -4   6  11       29.11       29.30      4.74 o 
  -3   6  11       36.34       40.60      4.83 o 
  -2   6  11      234.09      235.62      9.79 o 
  -1   6  11      300.48      289.10     10.76 o 
   0   6  11      139.13      124.71      6.39 o 
   1   6  11        3.09        4.96      4.16 o 
   2   6  11       14.03       18.11      4.58 o 
   3   6  11       23.45       28.78      5.13 o 
   4   6  11       48.61       43.79      8.29 o 
   5   6  11       15.39       15.57      5.72 o 
   6   6  11       68.46       73.27      8.30 o 
  -8   7  11        0.64       10.60      6.34 o 
  -7   7  11       12.04       23.47     10.66 o 
  -6   7  11       25.65       34.09      5.83 o 
  -5   7  11       10.64       15.85      4.57 o 
  -4   7  11      132.98       93.20      8.39 o 
  -3   7  11        3.70        5.61      3.61 o 
  -2   7  11      302.83      282.66     10.80 o 
  -1   7  11      736.68      674.02     16.49 o 
   0   7  11        3.45        0.30      4.83 o 
   1   7  11        1.54       -3.23      4.23 o 
   2   7  11        3.02       -3.88      5.33 o 
   3   7  11      102.48       90.24      7.19 o 
   4   7  11        1.18       -4.35      4.04 o 
   5   7  11        0.13       -4.78      6.24 o 
   6   7  11       33.31       46.02      7.68 o 
  -7   8  11        4.68       -0.33      6.38 o 
  -6   8  11        5.60        8.83      6.49 o 
  -5   8  11       18.62       21.54      4.76 o 
  -4   8  11       41.48       45.00      5.60 o 
  -3   8  11       85.15       77.07      5.72 o 
  -2   8  11       11.31       14.37      6.04 o 
  -1   8  11      234.93      239.62     10.39 o 
   0   8  11       46.05       47.85      5.90 o 
   1   8  11       82.64       79.54      6.72 o 
   2   8  11       32.72       23.64      4.87 o 
   3   8  11      198.35      175.80      9.43 o 
   4   8  11        6.11        3.38      4.76 o 
   5   8  11       11.50       13.02      5.82 o 
   6   8  11       27.47       23.99      6.78 o 
  -7   9  11        0.17        4.22      5.02 o 
  -6   9  11       36.30       44.39      6.12 o 
  -5   9  11       65.99       56.97      6.55 o 
  -4   9  11       10.59        9.39      7.53 o 
  -3   9  11      171.03      164.22      8.99 o 
  -2   9  11       44.55       42.08      5.46 o 
  -1   9  11       31.03       34.30      5.47 o 
   0   9  11       11.14        1.94      5.98 o 
   1   9  11        0.31       -4.71      3.84 o 
   2   9  11      165.41      162.40      9.05 o 
   3   9  11       30.65       41.20      5.83 o 
   4   9  11        7.28        1.36      4.63 o 
   5   9  11        1.74        5.90      5.34 o 
  -6  10  11       53.13       65.82      7.22 o 
  -5  10  11       93.44       95.72      7.91 o 
  -4  10  11       34.23       34.62      5.25 o 
  -3  10  11        3.75        1.83      3.82 o 
  -2  10  11       35.19       35.16      5.59 o 
  -1  10  11        0.39        0.40      5.71 o 
   0  10  11        6.24        0.92      4.30 o 
   1  10  11        1.91        3.98      4.19 o 
   2  10  11        8.27        7.40      7.29 o 
   3  10  11        0.00        7.23      4.56 o 
   4  10  11        3.00        2.67      6.63 o 
   5  10  11       17.07       20.09      6.42 o 
  -6  11  11       16.59       11.87      5.89 o 
  -5  11  11        2.71        2.75      7.92 o 
  -4  11  11       17.34        9.14      4.58 o 
  -3  11  11        2.32       -1.41      5.34 o 
  -2  11  11       37.30       41.39      5.82 o 
  -1  11  11        0.02       -0.08      4.34 o 
   0  11  11       61.13       76.03      6.95 o 
   1  11  11        3.44       -2.13      4.22 o 
   2  11  11        0.07       12.68      5.99 o 
   3  11  11       12.74       17.90      5.89 o 
   4  11  11        0.43       13.01      5.97 o 
  -5  12  11        8.44       -3.83      4.55 o 
  -4  12  11        9.02       10.44      5.42 o 
  -3  12  11        9.75       20.85      8.52 o 
  -2  12  11        0.17       11.82      4.51 o 
  -1  12  11       10.90       12.65      5.14 o 
   0  12  11        7.82       14.98      4.86 o 
   1  12  11       10.51       16.49      5.78 o 
   2  12  11       12.60       25.80      6.42 o 
   3  12  11       11.37       24.34      6.51 o 
   4  12  11        2.90        2.70      7.65 o 
  -4  13  11        4.73        9.27      5.58 o 
  -3  13  11        5.03       -3.19      5.58 o 
  -2  13  11        1.79        9.48      6.33 o 
  -1  13  11        1.13        7.51      4.62 o 
   0  13  11        1.66        8.89      4.67 o 
   1  13  11        0.99        0.15      5.92 o 
   2  13  11        0.75        5.31      4.74 o 
   3  13  11        0.36       10.30      6.53 o 
  -3  14  11       12.93       18.69      6.48 o 
  -2  14  11        2.02        1.13      5.67 o 
  -1  14  11       17.01       12.69      5.31 o 
   0  14  11        0.78        5.53      9.60 o 
   1  14  11        0.31       10.81      5.30 o 
   2  14  11        2.46        9.53      5.51 o 
  -8   0  12        5.29        2.37      9.71 o 
  -6   0  12       54.69       93.26     14.99 o 
  -4   0  12       10.42        6.54      4.38 o 
  -2   0  12        8.27        0.23      5.93 o 
   0   0  12       33.05       27.93      7.38 o 
   2   0  12        4.99        3.62      6.17 o 
   4   0  12       17.65       15.12      6.86 o 
   6   0  12        0.83       -0.19      7.41 o 
  -8   1  12        3.53        7.78      6.74 o 
  -7   1  12       40.36       39.07      8.31 o 
  -6   1  12       25.15       47.84     17.42 o 
  -5   1  12       52.63       54.74      5.66 o 
  -4   1  12        0.32       -0.72      3.57 o 
  -3   1  12      181.73      172.98      7.36 o 
  -2   1  12        0.02       -1.11      3.41 o 
  -1   1  12       41.49       40.39      5.52 o 
   0   1  12      168.17      170.28      8.66 o 
   1   1  12      194.09      221.62      9.66 o 
   2   1  12       52.35       36.57      6.83 o 
   3   1  12        7.56        3.42      4.27 o 
   4   1  12        5.42        2.59      4.47 o 
   5   1  12        2.46        6.29      4.89 o 
   6   1  12       11.20        8.40      7.92 o 
   7   1  12        1.78       -0.37      9.01 o 
  -8   2  12       33.22       41.28     11.05 o 
  -7   2  12        0.05       -2.11      4.91 o 
  -6   2  12       20.45       16.62      5.48 o 
  -5   2  12       11.11       16.00      4.33 o 
  -4   2  12      125.35      132.46      6.71 o 
  -3   2  12      131.76      113.30      5.71 o 
  -2   2  12        4.75        6.94      4.63 o 
  -1   2  12      364.59      348.42     11.28 o 
   0   2  12       29.41       26.59      5.20 o 
   1   2  12        8.47        7.77      4.28 o 
   2   2  12       31.62       36.64      5.61 o 
   3   2  12       19.73       22.11      5.03 o 
   4   2  12        2.28        1.58      4.20 o 
   5   2  12       30.80       29.60      5.49 o 
   6   2  12        0.16       -3.44      7.72 o 
   7   2  12        0.84        4.15      6.23 o 
  -8   3  12        3.21       -6.37      6.00 o 
  -7   3  12        7.11       12.53      5.90 o 
  -6   3  12        0.09        6.65      5.00 o 
  -5   3  12       28.58       30.53      5.04 o 
  -4   3  12       71.49       68.36      5.42 o 
  -3   3  12      113.30      113.00      6.47 o 
  -2   3  12      126.12      111.20      6.11 o 
  -1   3  12      664.05      619.26     14.88 o 
   0   3  12       72.19       70.73      6.33 o 
   1   3  12       13.32       17.17      5.39 o 
   2   3  12       29.15       28.51      5.44 o 
   3   3  12       84.06      101.70      7.58 o 
   4   3  12        5.50       -0.38      4.10 o 
   5   3  12        1.84       -0.63      4.66 o 
   6   3  12        0.07       11.31      6.00 o 
  -8   4  12        0.81       13.02      6.99 o 
  -7   4  12        2.56        7.29      5.32 o 
  -6   4  12       36.38       27.50      5.83 o 
  -5   4  12        0.50       -3.08      3.62 o 
  -4   4  12       35.06       34.18      4.46 o 
  -3   4  12        1.54       -1.75      3.83 o 
  -2   4  12        0.18        6.52      4.34 o 
  -1   4  12      768.91      760.12     16.85 o 
   0   4  12        8.52        4.52      4.37 o 
   1   4  12      216.76      223.73     11.65 o 
   2   4  12       24.90       25.71      5.33 o 
   3   4  12      201.07      208.19     10.11 o 
   4   4  12       15.09       11.81      4.73 o 
   5   4  12       39.77       42.82      5.91 o 
   6   4  12        5.57        6.66      5.29 o 
  -8   5  12        2.89        4.31      5.72 o 
  -7   5  12       13.78        3.08      6.98 o 
  -6   5  12       19.44       31.52      5.21 o 
  -5   5  12       42.04       32.08      5.38 o 
  -4   5  12      129.65      125.56      8.30 o 
  -3   5  12      154.03      138.98      7.99 o 
  -2   5  12       10.92        5.19      5.00 o 
  -1   5  12       14.17       22.32      5.07 o 
   0   5  12       21.08       19.59      4.84 o 
   1   5  12       27.54       13.63      4.76 o 
   2   5  12       32.76       25.40      5.28 o 
   3   5  12        6.99       -0.60      4.47 o 
   4   5  12        6.61       12.96      5.01 o 
   5   5  12        3.57        7.30      5.63 o 
   6   5  12       14.00       20.78      6.36 o 
  -7   6  12        1.07        0.08      6.75 o 
  -6   6  12       25.20       15.24      5.07 o 
  -5   6  12        1.17        1.56      4.05 o 
  -4   6  12       37.34       24.93      4.60 o 
  -3   6  12       26.08       28.64      4.99 o 
  -2   6  12        6.74        7.69      4.17 o 
  -1   6  12       98.21      104.04      8.58 o 
   0   6  12       11.69        9.86      5.25 o 
   1   6  12        4.04        1.74      4.62 o 
   2   6  12       97.88       98.45      7.37 o 
   3   6  12      113.14      102.60     12.27 o 
   4   6  12       14.17       16.91      5.88 o 
   5   6  12        3.12        6.73      5.67 o 
   6   6  12       11.98       13.17      5.74 o 
  -7   7  12        2.86        0.66      7.26 o 
  -6   7  12       69.53       78.40      7.24 o 
  -5   7  12       21.11        9.67      8.23 o 
  -4   7  12       18.23       14.78      4.54 o 
  -3   7  12        0.04        0.93      3.67 o 
  -2   7  12       41.33       49.15      5.65 o 
  -1   7  12        6.32       -1.15      4.02 o 
   0   7  12      400.00      363.36     15.04 o 
   1   7  12       61.34       60.64      6.07 o 
   2   7  12       30.74       29.84      5.25 o 
   3   7  12       78.95       78.41      9.44 o 
   4   7  12       11.89        8.86      4.95 o 
   5   7  12        0.55        5.60      5.31 o 
   6   7  12        2.52       10.74      6.02 o 
  -7   8  12        0.01        0.92      5.25 o 
  -6   8  12        5.97       10.99      4.59 o 
  -5   8  12       83.63       81.92      7.34 o 
  -4   8  12       22.35       37.75      7.70 o 
  -3   8  12       12.46       14.83      4.67 o 
  -2   8  12       31.41       38.06      6.46 o 
  -1   8  12      113.00      116.88      9.66 o 
   0   8  12       54.51       51.31      5.92 o 
   1   8  12       28.81       37.80      8.62 o 
   2   8  12        0.94        0.86      4.19 o 
   3   8  12        0.40        7.72      4.44 o 
   4   8  12        2.34        5.58      4.79 o 
   5   8  12        1.02        4.21      5.52 o 
  -6   9  12       41.31       46.81      6.12 o 
  -5   9  12       36.39       36.29      5.48 o 
  -4   9  12        0.03        8.40      4.89 o 
  -3   9  12        2.86        1.14      4.24 o 
  -2   9  12       71.32       85.14      7.21 o 
  -1   9  12        3.50       -0.28      5.37 o 
   0   9  12       53.54       51.42      6.73 o 
   1   9  12       36.78       27.98      6.66 o 
   2   9  12        3.16        1.07      5.58 o 
   3   9  12       43.68       46.24      6.37 o 
   4   9  12        0.01       -3.97      5.73 o 
   5   9  12        0.60        5.37     10.57 o 
  -6  10  12       18.74       18.41      5.37 o 
  -5  10  12       14.20       12.00      4.83 o 
  -4  10  12        5.04       -0.39     11.44 o 
  -3  10  12       32.81       47.44      6.49 o 
  -2  10  12       23.78       33.05      5.66 o 
  -1  10  12        3.55        2.00      4.95 o 
   0  10  12        9.71        3.04      4.02 o 
   1  10  12        2.56       -3.77      4.84 o 
   2  10  12        9.49       24.41      6.45 o 
   3  10  12        0.00        4.79      5.73 o 
   4  10  12        9.48       13.49      6.11 o 
  -5  11  12       21.73       14.04      6.02 o 
  -4  11  12        7.14        8.79      5.43 o 
  -3  11  12       17.30       21.08      6.09 o 
  -2  11  12       12.88       21.21      5.22 o 
  -1  11  12       74.84       83.64      7.54 o 
   0  11  12        2.00        5.21      4.67 o 
   1  11  12        4.17        7.55      5.83 o 
   2  11  12        2.47        5.19      5.53 o 
   3  11  12        3.59       14.48      6.98 o 
   4  11  12        1.44        1.61      7.08 o 
  -4  12  12        1.02       13.73      6.29 o 
  -3  12  12        3.81       -0.23      6.22 o 
  -2  12  12       10.37       23.24      5.09 o 
  -1  12  12        8.99       19.31      5.99 o 
   0  12  12       15.30       15.97      5.25 o 
   1  12  12        2.84        0.58      6.84 o 
   2  12  12        0.02       10.99      5.95 o 
   3  12  12        1.81       10.81      5.91 o 
  -3  13  12        0.08       -4.33      5.11 o 
  -2  13  12       40.53       46.85      6.49 o 
  -1  13  12        2.04        3.65      4.66 o 
   0  13  12        3.35        6.50      4.54 o 
   1  13  12        0.14       -0.61      6.70 o 
   2  13  12        0.00       -3.23      5.87 o 
  -1  14  12        0.83        3.10      5.02 o 
   0  14  12        1.09        4.24      5.24 o 
  -7   0  13       73.03       83.45     16.04 o 
  -5   0  13       24.62       15.39      6.51 o 
  -3   0  13      344.87      363.42     16.85 o 
  -1   0  13      326.58      354.30     20.37 o 
   1   0  13        6.75       -5.57      5.26 o 
   3   0  13       95.01      110.71     11.36 o 
   5   0  13        0.39      -14.06      9.37 o 
  -8   1  13       21.26       55.93     10.13 o 
  -7   1  13       16.66       15.26      7.69 o 
  -6   1  13       35.56       49.60     11.93 o 
  -5   1  13       27.59       21.01      5.09 o 
  -4   1  13      236.88      217.62      8.41 o 
  -3   1  13        0.02       -4.94      3.30 o 
  -2   1  13       20.34       23.92      4.97 o 
  -1   1  13      187.60      184.34      9.23 o 
   0   1  13       23.40       22.09      5.31 o 
   1   1  13       79.24       76.05      6.86 o 
   2   1  13       13.67       22.32      5.12 o 
   3   1  13        4.31        0.11      4.54 o 
   4   1  13        0.58       -0.69      4.15 o 
   5   1  13        3.56       -0.09      6.56 o 
   6   1  13        1.33        2.89      5.26 o 
  -8   2  13        8.50       14.35      7.30 o 
  -7   2  13        3.04        5.95      6.13 o 
  -6   2  13        1.63        1.47      7.98 o 
  -5   2  13       79.69      101.02      7.09 o 
  -4   2  13       15.69       25.06      4.13 o 
  -3   2  13       55.53       49.04      5.68 o 
  -2   2  13        1.16       -1.41      4.26 o 
  -1   2  13       99.22       99.44      7.15 o 
   0   2  13       80.85       84.77      6.92 o 
   1   2  13       53.50       50.16      6.11 o 
   2   2  13       60.47       67.59      6.56 o 
   3   2  13        0.71       -5.52      3.68 o 
   4   2  13       21.80       22.32      5.17 o 
   5   2  13        0.71       -1.69      7.17 o 
   6   2  13        0.10       -0.47      7.77 o 
  -8   3  13        0.34       17.67      7.75 o 
  -7   3  13       11.11       12.84      7.02 o 
  -6   3  13       60.36       71.45      7.99 o 
  -5   3  13       14.94       13.21      6.26 o 
  -4   3  13        6.91        2.68      3.54 o 
  -3   3  13       40.52       46.30      7.02 o 
  -2   3  13        8.47        8.63      5.82 o 
  -1   3  13       44.19       40.99      5.48 o 
   0   3  13      422.04      353.46     13.37 o 
   1   3  13       39.69       39.75      5.89 o 
   2   3  13        3.83        2.73      4.17 o 
   3   3  13       25.15       15.72      5.07 o 
   4   3  13       69.18       54.81      6.68 o 
   5   3  13        6.33        3.38      4.88 o 
   6   3  13        1.26        5.94      6.80 o 
  -7   4  13        3.23        4.68      8.64 o 
  -6   4  13        9.40       20.17      5.40 o 
  -5   4  13       23.21       25.40      5.18 o 
  -4   4  13       12.71        2.57      4.12 o 
  -3   4  13       91.83       75.63     11.15 o 
  -2   4  13       53.01       44.91      6.78 o 
  -1   4  13      268.98      282.52     13.34 o 
   0   4  13      447.86      415.52     13.24 o 
   1   4  13        4.57        2.42      4.32 o 
   2   4  13       25.78       24.95      5.19 o 
   3   4  13       52.23       46.08      6.06 o 
   4   4  13        0.08        7.05      4.87 o 
   5   4  13        1.11       -3.81      3.97 o 
   6   4  13        1.80        5.35      5.57 o 
  -7   5  13        3.83        6.96      5.61 o 
  -6   5  13        0.48        0.32      4.79 o 
  -5   5  13       35.68       42.46      5.53 o 
  -4   5  13        0.87        0.62      4.04 o 
  -3   5  13        4.15        6.39      4.13 o 
  -2   5  13        2.57       11.37      4.41 o 
  -1   5  13       27.20       29.91      6.61 o 
   0   5  13      245.87      229.37     10.18 o 
   1   5  13       83.69       88.40      7.07 o 
   2   5  13       76.00       74.99      6.96 o 
   3   5  13       13.09       10.10      5.06 o 
   4   5  13        0.45       -1.50      4.26 o 
   5   5  13        4.65       12.47      6.21 o 
   6   5  13        0.33        0.07      5.56 o 
  -7   6  13        0.04       -2.40      7.34 o 
  -6   6  13       31.06       24.64      5.29 o 
  -5   6  13        2.71        5.89      5.83 o 
  -4   6  13       60.72       71.94      7.59 o 
  -3   6  13        0.99       -0.55      4.52 o 
  -2   6  13       21.89       29.33      4.92 o 
  -1   6  13        9.40       21.70      6.32 o 
   0   6  13        0.05       -1.14      6.35 o 
   1   6  13       50.83       52.44      5.77 o 
   2   6  13      113.55      105.21      7.85 o 
   3   6  13        0.00       -2.92      4.54 o 
   4   6  13       13.11        4.90      4.98 o 
   5   6  13        0.05        3.06      9.48 o 
  -7   7  13        0.00       -6.86      5.14 o 
  -6   7  13        1.18        0.12      4.38 o 
  -5   7  13        3.49        3.80      4.58 o 
  -4   7  13        2.46       10.20      5.28 o 
  -3   7  13        7.95       13.70      4.77 o 
  -2   7  13        8.74        9.68      4.06 o 
  -1   7  13       46.06       41.97     12.38 o 
   0   7  13       33.19       19.57      6.51 o 
   1   7  13       23.07       26.76      6.64 o 
   2   7  13        1.66        3.32      4.62 o 
   3   7  13        0.57        6.53      4.90 o 
   4   7  13        5.69       10.76      5.28 o 
   5   7  13        0.30        9.30      5.81 o 
  -6   8  13        0.32        8.36      4.73 o 
  -5   8  13        3.02        6.78      5.43 o 
  -4   8  13        0.72        3.61      4.73 o 
  -3   8  13       29.79       27.35      4.91 o 
  -2   8  13        2.00        2.69      4.85 o 
  -1   8  13        0.63       -1.20      4.89 o 
   0   8  13        0.09        8.76      7.59 o 
   1   8  13       53.06       52.84     11.79 o 
   2   8  13        0.00        0.11      4.12 o 
   3   8  13        1.00       -3.17      4.99 o 
   4   8  13        8.71       11.31      5.05 o 
   5   8  13        1.46        5.74      5.86 o 
  -6   9  13       11.64        9.63      5.16 o 
  -5   9  13        7.08       -1.91      5.45 o 
  -4   9  13       14.30        2.41      4.66 o 
  -3   9  13        5.27        3.47      4.36 o 
  -2   9  13       19.57       22.79      5.21 o 
  -1   9  13       90.21       87.48      9.06 o 
   0   9  13       56.56       50.36      7.89 o 
   1   9  13        2.93       11.17      5.74 o 
   2   9  13        0.73       -7.91      5.27 o 
   3   9  13        2.56        5.92      4.67 o 
   4   9  13       14.33       16.92      4.97 o 
  -5  10  13       11.91       16.03      5.97 o 
  -4  10  13        0.17        9.89      5.23 o 
  -3  10  13       23.58       28.08      6.35 o 
  -2  10  13        3.34        4.12      4.17 o 
  -1  10  13       77.94       76.46      7.34 o 
   0  10  13        8.68       16.66      6.05 o 
   1  10  13        0.00       -7.45      6.60 o 
   2  10  13        9.38       17.37      6.05 o 
   3  10  13        5.81        1.85      5.79 o 
   4  10  13        0.05       -8.01      5.34 o 
  -5  11  13        4.20       -1.36      5.62 o 
  -4  11  13        2.48        8.75      5.57 o 
  -3  11  13        0.00       14.68      5.11 o 
  -2  11  13        6.37        2.31      4.39 o 
  -1  11  13        0.51        4.50      5.56 o 
   0  11  13        0.56       -7.66      5.11 o 
   1  11  13        7.61       13.79      6.04 o 
   2  11  13       12.72       24.80      6.42 o 
   3  11  13        2.27       14.33      6.24 o 
  -4  12  13       15.47       25.15      6.84 o 
  -3  12  13        1.51       -3.05      4.64 o 
  -2  12  13       15.36       14.61      7.03 o 
  -1  12  13        2.96        8.50      5.26 o 
   0  12  13        2.58        6.53      6.24 o 
   1  12  13        0.17       12.52      6.11 o 
   2  12  13        1.28        7.30      5.78 o 
  -2  13  13       27.40       25.28      6.67 o 
  -1  13  13        5.31       20.79      5.71 o 
   0  13  13        0.24        1.93      9.89 o 
  -6   0  14       60.48       82.75     14.29 o 
  -4   0  14        8.15       -3.44      9.67 o 
  -2   0  14        0.07        2.01     10.84 o 
   0   0  14     2108.49     1973.20     43.13 o 
   2   0  14      117.50      119.33     11.75 o 
   4   0  14       31.91       36.73     17.79 o 
  -7   1  14        1.26        8.37      6.09 o 
  -6   1  14       37.61       37.53      7.52 o 
  -5   1  14      112.66       99.53      8.49 o 
  -4   1  14       11.38       -0.65      7.81 o 
  -3   1  14      162.66      174.14      8.81 o 
  -2   1  14        9.44       18.00      4.87 o 
  -1   1  14       86.29       86.63      7.03 o 
   0   1  14        4.53        0.12      4.52 o 
   1   1  14       16.85        9.72      6.77 o 
   2   1  14        1.89       -0.06      4.50 o 
   3   1  14       16.04        9.40      4.53 o 
   4   1  14       10.44       12.17      5.06 o 
   5   1  14        4.34       19.16      5.01 o 
  -7   2  14        8.07       18.80      6.69 o 
  -6   2  14       11.50       21.64      6.44 o 
  -5   2  14        0.35       -3.43      3.57 o 
  -4   2  14        2.26        8.07      4.24 o 
  -3   2  14       33.33       27.94      6.09 o 
  -2   2  14      311.64      305.22     11.42 o 
  -1   2  14        0.59        1.99      4.12 o 
   0   2  14        3.24        8.65      4.98 o 
   1   2  14      236.38      223.27     10.56 o 
   2   2  14       13.88       12.29      4.95 o 
   3   2  14        2.40       -1.05      7.11 o 
   4   2  14        2.27       -7.08      5.05 o 
   5   2  14        3.22       14.92      5.46 o 
  -7   3  14       10.66       16.46      7.17 o 
  -6   3  14        0.01       -6.27      5.36 o 
  -5   3  14        5.21       17.33      5.06 o 
  -4   3  14        7.09       13.18      4.50 o 
  -3   3  14        0.79       10.88      5.46 o 
  -2   3  14        0.16        6.71      6.27 o 
  -1   3  14      118.68      123.21      7.88 o 
   0   3  14        0.39        5.03      4.53 o 
   1   3  14      129.83      108.64      7.74 o 
   2   3  14        4.98        1.15      4.21 o 
   3   3  14       63.90       54.13      7.00 o 
   4   3  14       15.24       19.12      6.48 o 
   5   3  14        1.46        2.35      4.83 o 
  -7   4  14       20.06       26.33      8.00 o 
  -6   4  14        0.06       -3.85      4.97 o 
  -5   4  14       20.70       26.28      7.10 o 
  -4   4  14      177.80      159.70      8.88 o 
  -3   4  14        6.46        3.16      5.20 o 
  -2   4  14        2.10        1.05      5.03 o 
  -1   4  14       37.87       42.78      7.04 o 
   0   4  14      149.22      155.37      8.87 o 
   1   4  14        6.54        2.98      4.68 o 
   2   4  14        3.12        4.96      4.78 o 
   3   4  14        0.94        1.00      4.74 o 
   4   4  14       16.53       23.78      8.76 o 
   5   4  14        0.19        5.89      5.30 o 
  -7   5  14        1.00       12.23      5.46 o 
  -6   5  14       11.37       12.68      5.87 o 
  -5   5  14        0.26        8.45      9.55 o 
  -4   5  14        1.51       -5.08      7.25 o 
  -3   5  14       32.09       48.24      5.90 o 
  -2   5  14        0.22       21.41      5.86 o 
  -1   5  14        0.25        2.35      5.09 o 
   0   5  14        1.62        6.58      5.68 o 
   1   5  14       10.68       14.86      4.80 o 
   2   5  14       30.59       31.89      5.67 o 
   3   5  14        2.53       -0.71      4.63 o 
   4   5  14       13.45       15.89      5.36 o 
   5   5  14        7.16       10.62      6.29 o 
  -6   6  14        0.04       -5.28      5.09 o 
  -5   6  14        4.46       -3.02     10.30 o 
  -4   6  14       20.72       25.82      5.93 o 
  -3   6  14        4.42        3.29      4.19 o 
  -2   6  14       17.89        8.44      5.64 o 
  -1   6  14        0.24        1.78      5.66 o 
   0   6  14        0.60       -0.25      5.13 o 
   1   6  14        0.00       -0.27      4.66 o 
   2   6  14       20.36       20.80      5.18 o 
   3   6  14        2.37        6.78      4.83 o 
   4   6  14       11.50        8.06      4.82 o 
   5   6  14        0.04        3.42      8.48 o 
  -6   7  14       10.89       13.78      5.82 o 
  -5   7  14        2.52       -9.12      7.63 o 
  -4   7  14        0.82       -2.47      5.15 o 
  -3   7  14        1.20        4.16      6.20 o 
  -2   7  14        1.71        2.39      5.02 o 
  -1   7  14       26.80       42.73      6.66 o 
   0   7  14        9.76       17.78      5.83 o 
   1   7  14       35.37       30.91      6.62 o 
   2   7  14        0.01       -6.29      4.99 o 
   3   7  14        6.23        4.11      4.92 o 
   4   7  14        6.28        7.69      4.81 o 
  -6   8  14       26.14       33.18      6.98 o 
  -5   8  14        0.07        8.42      5.73 o 
  -4   8  14       13.43       20.29      6.18 o 
  -3   8  14        0.03       -3.06      4.19 o 
  -2   8  14       16.68       23.46      6.25 o 
  -1   8  14       18.49       36.40     10.59 o 
   0   8  14       20.72       25.81      8.06 o 
   1   8  14        4.58       10.80      5.99 o 
   2   8  14        0.06       -1.32      5.55 o 
   3   8  14        0.97       -6.36      4.63 o 
   4   8  14        0.78       10.40      5.16 o 
  -5   9  14       36.62       40.24      7.24 o 
  -4   9  14        2.57        9.49      5.28 o 
  -3   9  14       17.32       25.34      6.07 o 
  -2   9  14        0.13       -7.87      5.25 o 
  -1   9  14       20.66       22.58      6.78 o 
   0   9  14        0.00        4.52      7.95 o 
   1   9  14        1.43        9.72      6.15 o 
   2   9  14       10.32        1.79      6.90 o 
   3   9  14        2.62       14.98      6.24 o 
  -4  10  14        5.46       14.86      9.65 o 
  -3  10  14       12.68       11.44      5.77 o 
  -2  10  14        2.56        5.96      4.28 o 
  -1  10  14        0.09        9.48      6.18 o 
   0  10  14        0.85        6.71      6.21 o 
   1  10  14        8.20       12.41      6.20 o 
   2  10  14       16.95       18.49      6.17 o 
   3  10  14        4.52        7.55      9.51 o 
  -3  11  14        3.84       12.92      6.59 o 
  -2  11  14        6.83        6.25      4.49 o 
  -1  11  14       63.52       74.56      9.25 o 
   0  11  14        1.27       14.00      6.18 o 
   1  11  14        6.47       13.26      6.27 o 
   2  11  14        0.20        5.92      6.45 o 
  -2  12  14        0.42       -0.58      7.44 o 
  -1  12  14        0.06        4.53      6.14 o 
   0  12  14        0.47       11.53      6.25 o 
  -7   0  15        0.20      -12.09      8.07 o 
  -3   0  15       20.39        7.68      5.94 o 
  -1   0  15      662.04      690.66     25.03 o 
   1   0  15      141.61      143.12     13.19 o 
   3   0  15       36.54       52.70      9.18 o 
   5   0  15        5.30        1.80      7.18 o 
  -7   1  15       15.71       20.95      7.31 o 
  -6   1  15        0.04        9.72      6.30 o 
  -5   1  15        1.37        0.99     10.00 o 
  -4   1  15      135.65      132.59      9.89 o 
  -3   1  15        3.48        0.93      4.95 o 
  -2   1  15        6.61        5.58      4.61 o 
  -1   1  15        2.81       10.87      5.41 o 
   0   1  15      159.85      142.67      8.91 o 
   1   1  15       26.67       30.48      5.58 o 
   2   1  15       75.02       75.47      7.42 o 
   3   1  15       32.26       48.72      6.35 o 
   4   1  15       19.23       13.27      5.07 o 
   5   1  15        3.36       10.86      5.51 o 
  -7   2  15       12.91       15.99      7.17 o 
  -6   2  15        7.04       12.81      8.36 o 
  -5   2  15       10.65        6.93     11.14 o 
  -4   2  15        1.84       -6.35      5.47 o 
  -3   2  15       56.10       50.43      7.39 o 
  -2   2  15       44.70       38.59      7.13 o 
  -1   2  15        0.94        2.26      4.22 o 
   0   2  15       14.38       15.90      5.65 o 
   1   2  15      122.33      112.82      8.19 o 
   2   2  15       30.22       34.24      5.99 o 
   3   2  15        3.21       -5.96      6.50 o 
   4   2  15        0.10        5.97      5.17 o 
   5   2  15        1.40        1.60      7.15 o 
  -6   3  15        0.38       12.26      8.50 o 
  -5   3  15       54.12       69.36      7.78 o 
  -4   3  15       32.21       37.23      8.74 o 
  -3   3  15        1.80       -3.78      5.32 o 
  -2   3  15      154.04      165.66     10.80 o 
  -1   3  15        4.65       -1.18      4.20 o 
   0   3  15       43.58       50.83      6.16 o 
   1   3  15        0.31       -3.45      4.96 o 
   2   3  15        1.04       -0.47      5.35 o 
   3   3  15        2.91        1.85      4.64 o 
   4   3  15        1.72        2.08      4.66 o 
   5   3  15        1.88        1.57      4.87 o 
  -6   4  15       27.67       53.21      9.36 o 
  -5   4  15       17.76       19.25      5.59 o 
  -4   4  15        2.05        0.03      5.41 o 
  -3   4  15        0.03        0.73      6.60 o 
  -2   4  15       10.35        6.22      5.61 o 
  -1   4  15        0.02        3.23      5.45 o 
   0   4  15       90.35       97.43      7.76 o 
   1   4  15       19.97       15.17      5.02 o 
   2   4  15        7.25       10.57      4.75 o 
   3   4  15        7.41        1.67      4.70 o 
   4   4  15        6.92       27.14      5.91 o 
  -6   5  15        3.83        7.93      6.78 o 
  -5   5  15        9.21       11.03      5.72 o 
  -4   5  15        0.09        2.99      6.68 o 
  -3   5  15      103.36       96.57     10.69 o 
  -2   5  15        5.25        2.55      5.28 o 
  -1   5  15       27.37       19.68      6.15 o 
   0   5  15       15.55        7.58      5.97 o 
   1   5  15       17.38       25.63      5.53 o 
   2   5  15       13.43       13.67      6.28 o 
   3   5  15        3.22       11.49      4.93 o 
   4   5  15       13.39        3.09      8.66 o 
  -6   6  15       26.28       36.78      8.87 o 
  -5   6  15       15.90       27.16      6.19 o 
  -4   6  15        8.90       16.69      7.37 o 
  -3   6  15        1.11       12.45      5.65 o 
  -2   6  15        0.01        9.19      6.15 o 
  -1   6  15        1.67        0.90      5.10 o 
   0   6  15        0.89        1.24      7.51 o 
   1   6  15        1.83        7.21      5.69 o 
   2   6  15        0.15        1.38      4.51 o 
   3   6  15        0.16       -1.29      6.91 o 
   4   6  15        0.05        4.86      4.93 o 
  -5   7  15       30.60       43.59      9.14 o 
  -4   7  15        0.00        1.45      5.28 o 
  -3   7  15        1.75       -9.43      6.38 o 
  -2   7  15        8.98        7.61      6.26 o 
  -1   7  15        1.82        3.05      5.59 o 
   0   7  15        0.21        4.04      5.56 o 
   1   7  15        3.04        0.10      5.50 o 
   2   7  15        0.09        1.75      5.48 o 
   3   7  15        6.25       11.58      5.35 o 
  -5   8  15        1.30       15.63      5.87 o 
  -4   8  15       13.75       18.79      6.29 o 
  -3   8  15       18.69       43.79      7.03 o 
  -2   8  15        6.86        8.88      6.08 o 
  -1   8  15        2.27        7.66      5.82 o 
   0   8  15       15.58       19.90      6.74 o 
   1   8  15        4.56        9.35      5.57 o 
   2   8  15        0.50       -4.71      6.04 o 
   3   8  15        6.79        6.01      6.92 o 
  -4   9  15        2.72        4.14      5.76 o 
  -3   9  15        0.75       -1.39      7.45 o 
  -2   9  15        1.09        5.27      6.05 o 
  -1   9  15       12.88       16.21      6.05 o 
   0   9  15       21.43       24.73     10.41 o 
   1   9  15        1.24        0.77      5.89 o 
   2   9  15        8.30       10.77     11.37 o 
  -3  10  15       12.72       24.62     14.21 o 
  -2  10  15        0.13        3.30      6.18 o 
  -1  10  15        0.28       -2.21      5.38 o 
   0  10  15        4.37        6.30      6.31 o 
   1  10  15        2.40        5.00      6.22 o 
  -1  11  15        1.07        5.06      6.01 o 
   0  11  15        6.89       15.91      7.74 o 
  -4   0  16        4.87       -9.62      9.93 o 
  -2   0  16       19.47       23.92      7.47 o 
   0   0  16       45.25       45.17      9.00 o 
   2   0  16       72.57       63.35     10.20 o 
   4   0  16       11.79      -10.40     15.98 o 
  -4   1  16        5.92       12.38      7.66 o 
  -3   1  16        9.81        5.90      9.83 o 
  -2   1  16       13.97        9.47      4.66 o 
  -1   1  16        1.71        7.28      5.30 o 
   0   1  16        3.38        2.60      4.59 o 
   1   1  16       33.15       38.22      6.04 o 
   2   1  16        0.05        3.04      4.76 o 
   3   1  16       21.36       22.37      6.72 o 
   4   1  16        6.50       14.02      5.66 o 
  -5   2  16       16.45       17.71     11.46 o 
  -4   2  16        6.86       18.14      6.66 o 
  -3   2  16       29.57       46.67      9.87 o 
  -2   2  16        2.05        7.54      5.86 o 
  -1   2  16       21.47       26.10      5.80 o 
   0   2  16        4.99       -1.44      4.23 o 
   1   2  16       49.95       45.96      6.28 o 
   2   2  16       35.77       46.21      6.58 o 
   3   2  16        3.30        8.38      4.98 o 
   4   2  16        4.39       15.90      5.67 o 
  -5   3  16       11.11        7.05     10.44 o 
  -4   3  16       11.37       28.88      6.61 o 
  -3   3  16        0.24        2.78      5.19 o 
  -2   3  16       10.13        8.64      5.90 o 
  -1   3  16       65.25       84.16      9.01 o 
   0   3  16       57.44       56.85      6.93 o 
   1   3  16        2.15       12.29      5.25 o 
   2   3  16       22.48       11.85      5.41 o 
   3   3  16        0.29       -4.62      4.78 o 
   4   3  16        0.61        0.50      5.11 o 
  -5   4  16       32.92       31.45      8.51 o 
  -4   4  16        6.67       13.30      7.63 o 
  -3   4  16        3.11       -1.31      9.62 o 
  -2   4  16        0.93        4.77      5.94 o 
  -1   4  16       48.53       56.22      8.27 o 
   0   4  16       18.50       24.80      7.22 o 
   1   4  16       23.28       17.71      5.73 o 
   2   4  16        0.06       -0.72      4.91 o 
   3   4  16        2.55        5.92      5.42 o 
  -5   5  16        2.54       -3.18      7.18 o 
  -4   5  16      109.96      106.02     12.01 o 
  -3   5  16        9.46        2.30      6.72 o 
  -2   5  16        1.08       -0.58      7.81 o 
  -1   5  16       14.13       25.14      7.90 o 
   0   5  16        6.24       -2.73      5.59 o 
   1   5  16       10.31        6.23      6.06 o 
   2   5  16        1.91        8.57      4.96 o 
   3   5  16        3.08        8.06      5.29 o 
  -5   6  16        4.86       13.07      9.08 o 
  -4   6  16        5.85        6.25      7.67 o 
  -3   6  16       25.24       29.58      7.16 o 
  -2   6  16        0.38        8.68      6.08 o 
  -1   6  16        6.94        7.35      5.84 o 
   0   6  16        0.72        6.20      6.80 o 
   1   6  16        1.51       -0.16      5.42 o 
   2   6  16        0.00        5.14      4.59 o 
   3   6  16        0.00        2.34      8.37 o 
  -4   7  16        0.08        0.65      6.92 o 
  -3   7  16        0.04        2.56      6.16 o 
  -2   7  16       33.13       37.68      7.61 o 
  -1   7  16        0.47        0.76      5.41 o 
   0   7  16       15.26        8.64      6.04 o 
   1   7  16       24.82       35.72      7.66 o 
   2   7  16        8.65       12.41      9.44 o 
  -4   8  16       10.77       22.30     11.99 o 
  -3   8  16       13.35       22.68      7.05 o 
  -2   8  16        3.93        8.11      6.38 o 
  -1   8  16        8.01        3.41      6.07 o 
   0   8  16        1.22        0.83      6.86 o 
   1   8  16        0.12        0.03      9.83 o 
   2   8  16        3.73       22.91      7.15 o 
  -3   9  16        0.03       -5.08      6.60 o 
  -2   9  16        0.02        4.16      5.75 o 
  -1   9  16        0.37        4.13      6.43 o 
   0   9  16       10.80       15.49      8.55 o 
   1   9  16        1.38        9.72      6.29 o 
  -3   0  17        0.02        4.58      9.59 o 
  -1   0  17       22.91       41.79      8.58 o 
   1   0  17        0.99       -5.65     13.80 o 
   3   0  17        8.73       21.62      8.83 o 
  -4   1  17        4.96       -0.92      7.12 o 
  -3   1  17        0.05        2.23      5.66 o 
  -2   1  17        0.45        8.36      5.62 o 
  -1   1  17        3.98        4.65      4.63 o 
   0   1  17        1.79       10.13      5.11 o 
   1   1  17       11.65        7.36      5.00 o 
   2   1  17       23.87       22.53      5.67 o 
   3   1  17        9.30       16.09      7.34 o 
  -5   2  17       21.69       31.06     14.36 o 
  -4   2  17        8.95       10.06      8.26 o 
  -3   2  17        0.01       -4.61      5.49 o 
  -2   2  17       12.54        7.85      6.18 o 
  -1   2  17        0.20       -7.63      5.25 o 
   0   2  17        2.80        4.95      4.61 o 
   1   2  17        5.46        0.74      5.05 o 
   2   2  17        0.54        3.91      9.17 o 
   3   2  17        4.73        1.13      5.46 o 
  -5   3  17        0.61       -0.17     11.00 o 
  -4   3  17       18.17       27.28      6.83 o 
  -3   3  17       71.45       79.62      8.83 o 
  -2   3  17        2.77       10.02      6.06 o 
  -1   3  17        5.88       17.31      6.47 o 
   0   3  17       29.19       32.03      7.38 o 
   1   3  17       21.73       22.04      9.49 o 
   2   3  17       15.41       13.88      5.74 o 
   3   3  17        8.24        7.75      6.02 o 
  -4   4  17        5.94       14.84      7.84 o 
  -3   4  17        0.02       -3.21      5.62 o 
  -2   4  17        1.90       -7.21      5.48 o 
  -1   4  17        8.29       11.39      8.73 o 
   0   4  17       50.10       69.00      8.99 o 
   1   4  17       15.85       12.52      6.45 o 
   2   4  17       16.44        8.49      5.84 o 
  -4   5  17        6.54       29.65      8.60 o 
  -3   5  17        1.54        9.90      6.31 o 
  -2   5  17       18.29       31.79      7.21 o 
  -1   5  17       12.44       12.18      6.93 o 
   0   5  17       23.17       21.72      7.29 o 
   1   5  17        3.88        7.48      5.87 o 
   2   5  17        0.11        1.81      6.36 o 
  -4   6  17       35.28       58.45     21.28 o 
  -3   6  17        0.54       -2.43      6.83 o 
  -2   6  17        3.05       10.22      5.99 o 
  -1   6  17        1.12        5.41     10.30 o 
   0   6  17        0.13        6.83      5.89 o 
   1   6  17        4.05        4.90      6.15 o 
  -3   7  17        8.41        4.41      6.04 o 
  -2   7  17        0.50       -6.36      5.82 o 
  -1   7  17        4.72        8.31      6.16 o 
   0   7  17       14.93       18.59      6.78 o 
   1   7  17       16.09       29.02      7.66 o 
  -4   0  18       48.06       42.85     13.61 o 
  -2   0  18        3.14       17.42     11.89 o 
   0   0  18       11.58       16.79      7.40 o 
  -4   1  18        1.08       -6.72      7.43 o 
  -3   1  18        9.61       10.56     12.66 o 
  -2   1  18        2.93       11.29      6.33 o 
  -1   1  18        1.42       -3.11      5.53 o 
   0   1  18        0.22        3.21      7.12 o 
   1   1  18        9.94        5.03      5.07 o 
  -4   2  18        9.66        9.73      9.74 o 
  -3   2  18        9.87       16.36      9.34 o 
  -2   2  18        3.62        1.97      6.14 o 
  -1   2  18        4.10        5.20      6.18 o 
   0   2  18        0.32        6.62      4.72 o 
   1   2  18        0.00        3.94      5.15 o 
  -3   3  18       13.28       16.73      6.94 o 
  -2   3  18        0.54        5.31      6.16 o 
  -1   3  18        4.18       -4.50      6.56 o 
   0   3  18        0.85        3.19     12.16 o 
   1   3  18       24.51       29.80      6.17 o 
  -3   4  18        7.62       11.71      6.76 o 
  -2   4  18        2.74        6.05      8.40 o 
  -1   4  18       18.09       57.98      9.03 o 
   0   4  18       17.31       16.16      6.59 o 
  -2   5  18       24.16       27.99      7.79 o 
  -1   5  18        0.23        3.48     10.03 o 
   0   5  18        2.09        0.98      5.95 o 
                                                 
